# Supplementary material for: The influence of the COVID-19 pandemic on the short- and long-term interactions in the agricultural market: Evidence from a connectedness network approach
Source: PLoS One. 2023 Dec 6;18(12):e0295294. doi: 10.1371/journal.pone.0295294 (PMC10699634; doi:10.1371/journal.pone.0295294)
Supplement: S1 Data — (ZIP) [file pone.0295294.s001.zip]

Archive with 5 entries (5 files):
- Data/All_data1.prn
- Data/B_GARCH_wheat_coffee_paired data_program.RPF
- Data/B_GARCH_wheat_coffee_paired data_results.txt
- Data/B_GARCH_wheat_corn_paired data_program.RPF
- Data/B_GARCH_wheat_corn_paired data_results.txt
