# Supplementary material for: The influence of the COVID-19 pandemic on the short- and long-term interactions in the agricultural market: Evidence from a connectedness network approach
Source: PLoS One. 2023 Dec 6;18(12):e0295294. doi: 10.1371/journal.pone.0295294 (PMC10699634; doi:10.1371/journal.pone.0295294)
Supplement: S1 Data — (ZIP) [file pone.0295294.s001.zip › Data/All_data1.prn]

 ENTRY       DATE            CORN            OATS          SUGAR           WHEAT          SOYB          SOYBO                COFFE
      1      19730820       3.1150         1.2720         0.0852          5.0850         8.4000        0.3217                0.6735  
      2      19730821       3.0150         1.2120         0.0859          5.2850         8.1400        0.3117                0.6710  
      3      19730822       2.9150         1.1520         0.0870          5.0850         7.7400        0.3017                0.6580  
      4      19730823       2.8150         1.0920         0.0880          5.0050         7.4000        0.2917                0.6675  
      5      19730824       2.9000         1.1500         0.0886          5.1800         7.8000        0.2817                0.6660  
      6      19730827       2.8000         1.0900         0.0868          5.0800         7.4000        0.2717                0.6590  
      7      19730828       2.6785         1.0452         0.0866          4.8890         7.0020        0.2503                0.6400  
      8      19730829       2.6190         1.1204         0.0878          5.0560         7.3540        0.2288                0.6345  
      9      19730830       2.5090         1.1304         0.0863          4.8725         7.2520        0.2115                0.6387  
     10      19730831       2.5035         1.1728         0.0873          4.9740         7.0480        0.1955                0.6402  
     11      19730904       2.4050         1.1260         0.0845          4.7750         6.8100        0.1765                0.6432  
     12      19730905       2.3050         1.0660         0.0851          4.5750         6.6100        0.1722                0.6370  
     13      19730906       2.3700         1.1260         0.0834          4.7450         6.5600        0.1822                0.6360  
     14      19730907       2.4700         1.1860         0.0844          4.9450         6.6100        0.1922                0.6380  
     15      19730910       2.4400         1.1420         0.0852          4.9850         6.5150        0.2022                0.6335  
     16      19730911       2.4875         1.1840         0.0857          5.1850         6.5050        0.2000                0.6302  
     17      19730912       2.3875         1.1300         0.0852          4.9850         6.3050        0.1912                0.6365  
     18      19730913       2.4150         1.1840         0.0851          5.0850         6.1400        0.1970                0.6450  
     19      19730914       2.4975         1.2400         0.0893          5.2500         6.1800        0.1992                0.6645  
     20      19730917       2.5975         1.2960         0.0911          5.3600         6.3050        0.2064                0.6575  
     21      19730918       2.4975         1.2360         0.0927          5.1600         6.1150        0.2010                0.6562  
     22      19730919       2.4950         1.2460         0.0962          5.3100         6.1600        0.2052                0.6515  
     23      19730920       2.5000         1.2800         0.0931          5.2450         6.3600        0.2147                0.6480  
     24      19730921       2.4850         1.2820         0.0934          5.0700         6.3900        0.2145                0.6465  
     25      19730924       2.5850         1.3340         0.0934          5.1000         6.5900        0.2245                0.6570  
     26      19730925       2.6025         1.3240         0.0922          4.9950         6.7900        0.2295                0.6730  
     27      19730926       2.5175         1.2960         0.0945          4.7950         6.6000        0.2198                0.6840  
     28      19730927       2.5100         1.2840         0.0930          4.7300         6.4250        0.2106                0.6855  
     29      19730928       2.5225         1.3040         0.0906          4.9150         6.4500        0.2099                0.6782  
     30      19731001       2.4750         1.2600         0.0878          4.7150         6.3400        0.1949                0.6800  
     31      19731002       2.4275         1.2140         0.0918          4.5550         6.1400        0.1849                0.6847  
     32      19731003       2.5125         1.2700         0.0921          4.7550         6.2500        0.1912                0.6845  
     33      19731004       2.4375         1.2200         0.0921          4.7150         6.0500        0.1888                0.6812  
     34      19731005       2.4550         1.2260         0.0927          4.7850         5.9650        0.1965                0.6822  
     35      19731009       2.5550         1.2850         0.0953          4.9550         6.1650        0.2065                0.6770  
     36      19731010       2.6200         1.3220         0.0962          4.7550         6.3650        0.2165                0.6795  
     37      19731011       2.6350         1.3000         0.0929          4.7300         6.4900        0.2215                0.6702  
     38      19731012       2.5350         1.2860         0.0896          4.6200         6.2900        0.2115                0.6507  
     39      19731015       2.4375         1.2260         0.0885          4.4200         6.0900        0.2015                0.6415  
     40      19731016       2.3962         1.2160         0.0910          4.2200         5.8900        0.1928                0.6433  
     41      19731017       2.4475         1.2300         0.0898          4.1800         5.6900        0.1933                0.6420  
     42      19731018       2.4600         1.2360         0.0911          4.3650         5.4900        0.1892                0.6493  
     43      19731019       2.4125         1.2200         0.0917          4.3050         5.5100        0.1885                0.6520  
     44      19731023       2.3950         1.2120         0.0918          4.5350         5.4900        0.1785                0.6520  
     45      19731024       2.4475         1.2240         0.0955          4.7350         5.6200        0.1875                0.6453  
     46      19731025       2.5025         1.2340         0.0950          4.6450         5.6550        0.1835                0.6483  
     47      19731026       2.4450         1.2240         0.0970          4.4550         5.5530        0.1753                0.6478  
     48      19731029       2.3450         1.1620         0.0993          4.2550         5.3560        0.1685                0.6438  
     49      19731030       2.3600         1.1760         0.0976          4.1950         5.3000        0.1727                0.6448  
     50      19731031       2.3850         1.1860         0.0986          4.3050         5.4140        0.1755                0.6505  
     51      19731101       2.3975         1.2000         0.1019          4.3450         5.4200        0.1753                0.6544  
     52      19731102       2.3625         1.1860         0.0994          4.3100         5.2850        0.1722                0.6475  
     53      19731105       2.3725         1.2120         0.0979          4.5100         5.2900        0.1722                0.6520  
     54      19731107       2.3400         1.2020         0.1008          4.4950         5.3650        0.1765                0.6550  
     55      19731108       2.3725         1.2200         0.0996          4.5400         5.5650        0.1818                0.6570  
     56      19731109       2.3800         1.2120         0.1012          4.4250         5.3650        0.1758                0.6570  
     57      19731112       2.4800         1.2640         0.1026          4.5450         5.4400        0.1822                0.6610  
     58      19731113       2.5350         1.2620         0.1028          4.6450         5.4950        0.1857                0.6570  
     59      19731114       2.5625         1.2800         0.1011          4.8450         5.4575        0.1883                0.6413  
     60      19731115       2.5550         1.2540         0.1009          4.6450         5.5150        0.1872                0.6445  
     61      19731116       2.5725         1.2640         0.1059          4.7050         5.5950        0.1915                0.6470  
     62      19731119       2.5875         1.2720         0.1074          4.6750         5.7250        0.1950                0.6503  
     63      19731120       2.6875         1.3300         0.1024          4.7650         5.8900        0.1911                0.6400  
     64      19731121       2.7725         1.3200         0.1018          4.7350         6.0900        0.1968                0.6381  
     65      19731123       2.7250         1.3000         0.1020          4.7950         6.2900        0.1978                0.6410  
     66      19731126       2.6250         1.2340         0.0970          4.6450         6.0900        0.1884                0.6275  
     67      19731127       2.5450         1.2288         0.0937          4.7630         5.8900        0.1853                0.6280  
     68      19731128       2.6525         1.2888         0.0976          4.9310         6.0875        0.1933                0.6344  
     69      19731129       2.6310         1.2508         0.0986          4.8840         6.0200        0.2013                0.6498  
     70      19731130       2.6385         1.2500         0.0988          4.7465         6.0250        0.2070                0.6534  
     71      19731203       2.6300         1.2620         0.0982          4.8350         6.0550        0.2077                0.6618  
     72      19731204       2.7275         1.2900         0.1001          5.0350         6.2550        0.2177                0.6645  
     73      19731205       2.6275         1.2420         0.0986          4.9700         6.0550        0.2165                0.6655  
     74      19731206       2.6825         1.2740         0.1036          5.1500         6.2525        0.2265                0.6640  
     75      19731207       2.6825         1.3100         0.1027          5.2900         6.2750        0.2365                0.6718  
     76      19731210       2.6625         1.3160         0.1070          5.2350         6.1550        0.2432                0.6850  
     77      19731211       2.7425         1.3700         0.1072          5.4350         6.2900        0.2512                0.6735  
     78      19731212       2.7025         1.3860         0.1122          5.3050         6.2000        0.2420                0.6739  
     79      19731213       2.7100         1.3820         0.1108          5.2450         6.0050        0.2320                0.6698  
     80      19731214       2.6813         1.3700         0.1126          5.1100         5.8400        0.2225                0.6670  
     81      19731217       2.7400         1.3820         0.1176          5.3100         5.8975        0.2232                0.6688  
     82      19731218       2.6900         1.3540         0.1170          5.1250         5.8250        0.2235                0.6693  
     83      19731219       2.7150         1.3720         0.1220          5.1900         5.8850        0.2323                0.6720  
     84      19731220       2.7200         1.3700         0.1250          5.1750         5.8575        0.2360                0.6728  
     85      19731221       2.7125         1.3720         0.1254          5.2150         5.9450        0.2447                0.6733  
     86      19731226       2.6725         1.3460         0.1304          5.0750         5.8440        0.2292                0.6763  
     87      19731227       2.7025         1.3720         0.1333          5.1750         5.9210        0.2255                0.6740  
     88      19731228       2.7125         1.3840         0.1283          5.3600         5.9135        0.2199                0.6705  
     89      19731231       2.6875         1.3840         0.1233          5.4500         5.8470        0.2117                0.6740  
     90      19740102       2.7350         1.4440         0.1283          5.5450         5.9450        0.2115                0.6890  
     91      19740103       2.7200         1.4320         0.1233          5.5600         6.0025        0.2132                0.6880  
     92      19740104       2.7325         1.4500         0.1248          5.5550         6.1250        0.2227                0.6840  
     93      19740107       2.8125         1.5020         0.1258          5.7550         6.3250        0.2327                0.6978  
     94      19740108       2.8250         1.5040         0.1241          5.8700         6.2575        0.2297                0.6920  
     95      19740109       2.7675         1.4500         0.1289          5.6700         6.0575        0.2197                0.6903  
     96      19740110       2.8650         1.5100         0.1339          5.8300         6.2575        0.2295                0.6958  
     97      19740111       2.8475         1.5200         0.1389          5.7300         6.2850        0.2303                0.7085  
     98      19740114       2.8900         1.5640         0.1439          5.8900         6.3225        0.2363                0.7285  
     99      19740115       2.8725         1.5600         0.1489          5.7900         6.2400        0.2325                0.7195  
    100      19740116       2.8850         1.5840         0.1439          5.6950         6.2100        0.2305                0.7238  
    101      19740117       2.9175         1.6320         0.1489          5.6600         6.2950        0.2405                0.7190  
    102      19740118       2.8950         1.6200         0.1539          5.4800         6.2750        0.2453                0.7180  
    103      19740121       2.9275         1.6500         0.1548          5.6800         6.4750        0.2553                0.7380  
    104      19740122       2.8675         1.6160         0.1501          5.6700         6.3000        0.2653                0.7310  
    105      19740123       2.8075         1.5700         0.1504          5.4700         6.2450        0.2707                0.7225  
    106      19740124       2.8425         1.6060         0.1554          5.5500         6.2750        0.2705                0.7405  
    107      19740125       2.9425         1.6670         0.1604          5.7500         6.4750        0.2805                0.7485  
    108      19740128       2.9875         1.7100         0.1704          5.9500         6.3600        0.2895                0.7425  
    109      19740129       2.9475         1.6700         0.1790          5.8550         6.2725        0.2795                0.7373  
    110      19740130       2.9825         1.6800         0.1804          5.7100         6.3350        0.2765                0.7328  
    111      19740131       3.0175         1.6900         0.1852          5.6450         6.4400        0.2847                0.7265  
    112      19740201       3.0150         1.6960         0.1810          5.7150         6.4725        0.2947                0.7333  
    113      19740204       3.0000         1.6720         0.1735          5.5150         6.3850        0.2995                0.7533  
    114      19740205       2.9875         1.6840         0.1876          5.6050         6.3400        0.2965                0.7550  
    115      19740206       2.9625         1.6640         0.1850          5.5800         6.2875        0.2922                0.7405  
    116      19740207       2.9725         1.6440         0.1810          5.6700         6.3550        0.2960                0.7500  
    117      19740208       3.0325         1.6700         0.1840          5.8050         6.4650        0.3060                0.7680  
    118      19740211       3.0675         1.7000         0.1928          5.9150         6.5700        0.3160                0.7880  
    119      19740213       3.0425         1.6540         0.2042          5.9150         6.3700        0.3117                0.7680  
    120      19740214       3.0875         1.6820         0.2080          6.1150         6.4250        0.3190                0.7730  
    121      19740215       3.1150         1.7100         0.2124          6.3150         6.4775        0.3290                0.7800  
    122      19740219       3.2050         1.7140         0.2378          6.2950         6.5050        0.3390                0.7600  
    123      19740220       3.2300         1.7100         0.2463          6.2850         6.5400        0.3490                0.7425  
    124      19740221       3.2075         1.6800         0.2696          6.1350         6.4950        0.3442                0.7625  
    125      19740222       3.2875         1.7000         0.2555          6.2475         6.5150        0.3465                0.7548  
    126      19740225       3.3990         1.7444         0.2283          6.3360         6.7300        0.3459                0.7476  
    127      19740226       3.3885         1.7364         0.2197          6.1770         6.5595        0.3384                0.7625  
    128      19740227       3.3015         1.6900         0.2107          5.9580         6.3870        0.3163                0.7442  
    129      19740228       3.2145         1.6430         0.2047          5.7395         6.2535        0.2914                0.7347  
    130      19740301       3.3050         1.6000         0.2128          5.8100         6.4725        0.2850                0.7370  
    131      19740304       3.2050         1.5410         0.2228          5.7700         6.4000        0.2750                0.7181  
    132      19740305       3.1050         1.4810         0.2195          5.5700         6.2350        0.2650                0.7025  
    133      19740306       3.0925         1.4500         0.2095          5.3750         6.3800        0.2628                0.7190  
    134      19740307       3.1475         1.5100         0.1995          5.5150         6.4475        0.2690                0.7200  
    135      19740308       3.0475         1.4500         0.1976          5.3150         6.2850        0.2590                0.7248  
    136      19740311       2.9950         1.4240         0.2076          5.2350         6.3550        0.2555                0.7208  
    137      19740312       3.0375         1.4600         0.2176          5.3300         6.4150        0.2593                0.7208  
    138      19740313       3.0425         1.4520         0.2076          5.3250         6.5050        0.2637                0.7233  
    139      19740314       3.0125         1.4160         0.2039          5.2200         6.3950        0.2588                0.7393  
    140      19740315       2.9125         1.3600         0.2100          5.0200         6.3050        0.2533                0.7363  
    141      19740318       3.0100         1.4200         0.2200          5.0650         6.4500        0.2633                0.7433  
    142      19740319       3.0725         1.4600         0.2231          4.9500         6.4250        0.2733                0.7318  
    143      19740320       2.9825         1.4000         0.2222          4.8050         6.3150        0.2640                0.7453  
    144      19740321       2.9825         1.3860         0.2122          4.7700         6.4050        0.2660                0.7653  
    145      19740322       3.0325         1.4160         0.2118          4.8950         6.3550        0.2710                0.7568  
    146      19740325       2.9325         1.3600         0.2018          4.7500         6.1550        0.2610                0.7368  
    147      19740326       2.8950         1.3420         0.1925          4.9150         6.0650        0.2575                0.7200  
    148      19740327       2.8250         1.2820         0.1831          4.7150         6.0475        0.2490                0.7340  
    149      19740328       2.7875         1.2600         0.1923          4.5150         6.0975        0.2535                0.7315  
    150      19740329       2.7800         1.2700         0.2023          4.3150         6.1625        0.2635                0.7490  
    151      19740401       2.6800         1.2100         0.1892          4.1450         5.9975        0.2535                0.7305  
    152      19740402       2.5800         1.1500         0.1888          3.9750         5.7975        0.2435                0.7365  
    153      19740403       2.6750         1.2100         0.1968          4.1750         5.8850        0.2505                0.7340  
    154      19740404       2.5775         1.1660         0.2100          4.2200         5.6850        0.2450                0.7425  
    155      19740405       2.5175         1.1260         0.2160          4.2700         5.4850        0.2355                0.7260  
    156      19740408       2.5400         1.1660         0.1990          4.3650         5.3150        0.2358                0.7080  
    157      19740409       2.6400         1.2040         0.2037          4.2550         5.4425        0.2405                0.7120  
    158      19740410       2.6725         1.2100         0.2175          4.2750         5.4700        0.2373                0.7160  
    159      19740411       2.5725         1.1740         0.2154          4.3100         5.4100        0.2335                0.7140  
    160      19740415       2.6425         1.2240         0.2205          4.4750         5.5900        0.2435                0.7100  
    161      19740416       2.6200         1.2000         0.2182          4.3500         5.5500        0.2458                0.6900  
    162      19740417       2.6100         1.2060         0.2272          4.1750         5.5500        0.2532                0.6993  
    163      19740418       2.6225         1.2100         0.2390          4.1150         5.5900        0.2632                0.7070  
    164      19740419       2.6750         1.2600         0.2388          4.1175         5.7200        0.2732                0.7148  
    165      19740422       2.7125         1.2840         0.2375          4.1650         5.7600        0.2832                0.7190  
    166      19740423       2.7025         1.2560         0.2135          4.0750         5.5600        0.2782                0.7040  
    167      19740424       2.7175         1.2940         0.2194          4.0950         5.5400        0.2922                0.6985  
    168      19740425       2.8190         1.3576         0.2237          4.2700         5.7455        0.3022                0.6990  
    169      19740426       2.8510         1.3720         0.2234          4.0465         5.6050        0.2958                0.7088  
    170      19740429       2.7585         1.3164         0.2197          3.8370         5.4495        0.2799                0.7162  
    171      19740430       2.7755         1.3172         0.2255          3.7840         5.4725        0.2739                0.7246  
    172      19740501       2.7175         1.2740         0.2344          3.6550         5.4425        0.2595                0.7455  
    173      19740502       2.7050         1.3000         0.2394          3.6650         5.5300        0.2653                0.7440  
    174      19740503       2.6200         1.2500         0.2445          3.5700         5.4275        0.2593                0.7415  
    175      19740506       2.5200         1.1860         0.2345          3.3700         5.2300        0.2493                0.7215  
    176      19740507       2.5175         1.1640         0.2445          3.4050         5.3100        0.2478                0.7285  
    177      19740508       2.5800         1.2140         0.2508          3.5200         5.4175        0.2535                0.7356  
    178      19740509       2.5500         1.2060         0.2450          3.3600         5.3950        0.2555                0.7458  
    179      19740510       2.6125         1.2660         0.2492          3.4325         5.5225        0.2655                0.7463  
    180      19740513       2.6525         1.2920         0.2400          3.5550         5.5650        0.2755                0.7338  
    181      19740514       2.6400         1.2920         0.2382          3.5550         5.4500        0.2695                0.7325  
    182      19740515       2.6700         1.3460         0.2358          3.6900         5.5200        0.2717                0.7125  
    183      19740516       2.7100         1.3840         0.2458          3.7050         5.5750        0.2703                0.7293  
    184      19740517       2.6975         1.3540         0.2395          3.5650         5.5300        0.2762                0.7355  
    185      19740520       2.6025         1.2920         0.2295          3.4250         5.4725        0.2762                0.7278  
    186      19740521       2.6450         1.3200         0.2207          3.4600         5.4000        0.2690                0.7328  
    187      19740522       2.6150         1.2720         0.2190          3.4050         5.4275        0.2660                0.7310  
    188      19740523       2.6100         1.2740         0.2214          3.4150         5.5000        0.2720                0.7138  
    189      19740524       2.6125         1.2520         0.2246          3.4050         5.5475        0.2702                0.7243  
    190      19740528       2.6275         1.2760         0.2146          3.4750         5.5075        0.2705                0.7165  
    191      19740529       2.7050         1.3400         0.2246          3.6050         5.6025        0.2805                0.7255  
    192      19740530       2.6875         1.3140         0.2308          3.5750         5.5500        0.2852                0.7263  
    193      19740531       2.6600         1.3040         0.2347          3.5250         5.4700        0.2885                0.7313  
    194      19740603       2.6175         1.2760         0.2431          3.5175         5.3575        0.2803                0.7355  
    195      19740604       2.6325         1.3200         0.2453          3.5750         5.4050        0.2832                0.7325  
    196      19740605       2.7325         1.3400         0.2420          3.7400         5.4125        0.2772                0.7393  
    197      19740606       2.7625         1.3620         0.2512          3.5950         5.3700        0.2700                0.7428  
    198      19740607       2.7750         1.4040         0.2579          3.6550         5.4300        0.2745                0.7435  
    199      19740610       2.7725         1.3760         0.2498          3.6100         5.3750        0.2755                0.7505  
    200      19740611       2.7675         1.3840         0.2360          3.8050         5.3450        0.2750                0.7478  
    201      19740612       2.7950         1.4200         0.2262          3.8700         5.4600        0.2850                0.7475  
    202      19740613       2.7900         1.3960         0.2249          3.8800         5.4100        0.2932                0.7480  
    203      19740614       2.7525         1.4000         0.2380          3.8550         5.4275        0.3000                0.7495  
    204      19740617       2.8225         1.4600         0.2448          4.0550         5.5875        0.3100                0.7370  
    205      19740618       2.8075         1.4000         0.2345          4.0500         5.4525        0.3060                0.7170  
    206      19740619       2.8975         1.4320         0.2253          4.2500         5.5275        0.3150                0.7318  
    207      19740620       2.8675         1.3840         0.2354          4.4300         5.4800        0.3085                0.7260  
    208      19740621       2.9425         1.4360         0.2277          4.5700         5.6800        0.3168                0.7098  
    209      19740624       3.0425         1.4960         0.2131          4.7700         5.8800        0.3220                0.6898  
    210      19740625       2.9175         1.4388         0.2222          4.5670         5.6890        0.3091                0.6752  
    211      19740626       2.9730         1.4968         0.2183          4.5220         5.7870        0.3116                0.6914  
    212      19740627       2.9035         1.4528         0.2216          4.3280         5.7110        0.3074                0.6868  
    213      19740628       2.9105         1.4388         0.2137          4.1340         5.6995        0.3003                0.7054  
    214      19740701       2.9925         1.5120         0.2132          4.3400         5.9050        0.3065                0.7075  
    215      19740702       2.9550         1.5060         0.2090          4.4150         5.9975        0.3162                0.7110  
    216      19740703       3.0025         1.5300         0.2123          4.4350         6.1875        0.3262                0.7230  
    217      19740705       3.0025         1.5260         0.2178          4.3800         6.1650        0.3238                0.7180  
    218      19740708       3.1025         1.5860         0.2180          4.5800         6.3650        0.3338                0.6980  
    219      19740709       3.0550         1.5620         0.2147          4.4450         6.3950        0.3367                0.6900  
    220      19740710       2.9775         1.5140         0.2220          4.3700         6.2175        0.3283                0.6990  
    221      19740711       3.0200         1.5300         0.2170          4.3800         6.2050        0.3250                0.7190  
    222      19740712       3.1075         1.5840         0.2270          4.4500         6.4050        0.3350                0.7280  
    223      19740715       3.2075         1.6440         0.2337          4.4400         6.6050        0.3450                0.7260  
    224      19740716       3.1800         1.6200         0.2347          4.2550         6.8050        0.3540                0.7292  
    225      19740717       3.1425         1.6060         0.2315          4.2300         6.8600        0.3625                0.7328  
    226      19740718       3.2425         1.6660         0.2415          4.4300         7.1600        0.3725                0.7128  
    227      19740719       3.3225         1.7160         0.2515          4.4150         7.4600        0.3825                0.6928  
    228      19740722       3.2750         1.7020         0.2585          4.4600         7.5250        0.3925                0.6950  
    229      19740723       3.3325         1.7520         0.2485          4.4650         7.6500        0.4025                0.6800  
    230      19740724       3.4325         1.8120         0.2585          4.6150         7.8500        0.4125                0.6985  
    231      19740725       3.5325         1.8700         0.2570          4.6300         8.0500        0.4225                0.6900  
    232      19740726       3.6325         1.8840         0.2670          4.5800         8.2530        0.4338                0.6970  
    233      19740729       3.7325         1.9500         0.2570          4.7800         8.5560        0.4451                0.6908  
    234      19740730       3.6950         1.8900         0.2600          4.5800         8.6500        0.4403                0.6980  
    235      19740731       3.7950         1.9200         0.2582          4.7200         8.9500        0.4461                0.6925  
    236      19740801       3.6950         1.8620         0.2682          4.5200         8.7500        0.4342                0.6725  
    237      19740802       3.5950         1.8020         0.2769          4.3200         8.5500        0.4242                0.6635  
    238      19740805       3.4950         1.7420         0.2794          4.4450         8.3500        0.4208                0.6490  
    239      19740806       3.5950         1.7500         0.2894          4.5350         8.3600        0.4220                0.6460  
    240      19740807       3.6950         1.8000         0.2994          4.5850         8.4200        0.4320                0.6260  
    241      19740808       3.6400         1.7420         0.2894          4.4550         8.1200        0.4283                0.6250  
    242      19740809       3.5400         1.6820         0.2802          4.2850         7.9200        0.4183                0.6243  
    243      19740812       3.4400         1.6220         0.2736          4.3150         7.7200        0.4083                0.6047  
    244      19740813       3.5400         1.6820         0.2836          4.5150         8.0200        0.4183                0.6240  
    245      19740814       3.6400         1.7420         0.2736          4.4450         8.1300        0.4283                0.6040  
    246      19740815       3.5750         1.6820         0.2792          4.2950         7.8300        0.4183                0.5990  
    247      19740816       3.6725         1.7300         0.2889          4.3450         7.6300        0.4228                0.5935  
    248      19740819       3.6475         1.6700         0.2989          4.2950         7.4650        0.4130                0.5820  
    249      19740820       3.5475         1.6100         0.3050          4.2250         7.2650        0.4030                0.6020  
    250      19740821       3.5250         1.5900         0.3105          4.3850         7.2600        0.3930                0.6220  
    251      19740822       3.6250         1.6500         0.3205          4.4200         7.4600        0.3830                0.6420  
    252      19740823       3.6675         1.6240         0.3120          4.3950         7.6600        0.3860                0.6615  
    253      19740826       3.5675         1.5840         0.3220          4.2600         7.4700        0.3725                0.7015  
    254      19740827       3.4890         1.5512         0.3320          4.2860         7.2690        0.3544                0.6942  
    255      19740828       3.5180         1.6020         0.3420          4.3690         7.4680        0.3578                0.6594  
    256      19740829       3.4580         1.5835         0.3520          4.4030         7.4250        0.3548                0.6381  
    257      19740830       3.4270         1.6120         0.3420          4.3965         7.3320        0.3504                0.6048  
    258      19740903       3.3225         1.5575         0.3731          4.2800         7.1250        0.3383                0.5735  
    259      19740904       3.2650         1.6150         0.3545          4.4100         7.1850        0.3333                0.5645  
    260      19740905       3.3450         1.6625         0.3300          4.4200         7.2450        0.3373                0.5560  
    261      19740906       3.3800         1.6975         0.3303          4.3875         7.1650        0.3430                0.5615  
    262      19740909       3.4800         1.7575         0.3498          4.4750         7.3650        0.3530                0.5625  
    263      19740910       3.4475         1.6975         0.3207          4.4250         7.3100        0.3612                0.5650  
    264      19740911       3.4950         1.7375         0.3348          4.4950         7.4800        0.3695                0.5480  
    265      19740912       3.5650         1.7250         0.3100          4.5250         7.6800        0.3795                0.5380  
    266      19740913       3.5075         1.7125         0.3235          4.4850         7.8300        0.3895                0.5180  
    267      19740916       3.4075         1.6525         0.3212          4.3550         7.6300        0.3908                0.5017  
    268      19740917       3.3650         1.6325         0.3305          4.4700         7.4300        0.3817                0.5217  
    269      19740918       3.3925         1.6550         0.3305          4.4750         7.3850        0.3808                0.5045  
    270      19740919       3.4350         1.6575         0.3513          4.5250         7.5400        0.3875                0.5245  
    271      19740920       3.4150         1.6425         0.3616          4.4675         7.5800        0.3975                0.5215  
    272      19740923       3.5150         1.6925         0.3556          4.5200         7.7800        0.4075                0.5415  
    273      19740924       3.6150         1.7475         0.3593          4.5775         7.9800        0.4175                0.5490  
    274      19740925       3.5750         1.7625         0.3475          4.6075         8.1800        0.4308                0.5690  
    275      19740926       3.6750         1.8225         0.3385          4.7300         8.3800        0.4440                0.5615  
    276      19740927       3.7750         1.8800         0.3368          4.7800         8.5800        0.4573                0.5620  
    277      19740930       3.8750         1.9400         0.3338          4.9300         8.7800        0.4698                0.5420  
    278      19741001       3.7750         1.8800         0.3244          4.7700         8.7600        0.4585                0.5445  
    279      19741002       3.8500         1.9325         0.3344          4.9650         9.0600        0.4685                0.5525  
    280      19741003       3.9500         1.9925         0.3402          5.1650         9.3600        0.4785                0.5650  
    281      19741004       3.9375         1.9875         0.3488          5.2450         9.4900        0.4695                0.5640  
    282      19741007       3.8375         1.9275         0.3547          5.0450         9.2900        0.4595                0.5650  
    283      19741008       3.7375         1.8675         0.3647          5.0400         9.0900        0.4495                0.5850  
    284      19741009       3.7900         1.9025         0.3722          5.1950         9.0550        0.4525                0.5805  
    285      19741010       3.8575         1.9350         0.3651          5.1700         9.0800        0.4478                0.5845  
    286      19741011       3.7850         1.8925         0.3751          5.1600         8.8800        0.4378                0.5844  
    287      19741015       3.8825         1.9550         0.3851          5.1700         8.6850        0.4178                0.5962  
    288      19741016       3.8625         1.9300         0.3951          5.1225         8.4850        0.4075                0.5932  
    289      19741017       3.8050         1.9100         0.3994          5.1750         8.3800        0.4020                0.5858  
    290      19741018       3.8025         1.9175         0.3954          5.1450         8.4850        0.4015                0.5835  
    291      19741021       3.8275         1.9300         0.4054          5.2075         8.5800        0.4115                0.5740  
    292      19741022       3.8225         1.9200         0.4115          5.2725         8.5000        0.4195                0.5800  
    293      19741023       3.7750         1.8675         0.4015          5.2400         8.3000        0.4095                0.5800  
    294      19741024       3.7200         1.8525         0.4115          5.2650         8.1000        0.3995                0.5725  
    295      19741025       3.6275         1.7975         0.4197          5.2750         7.9000        0.3895                0.5665  
    296      19741028       3.6375         1.7975         0.4297          5.1200         7.6340        0.3745                0.5790  
    297      19741029       3.7375         1.8450         0.4397          5.1550         7.9680        0.3845                0.5700  
    298      19741030       3.7475         1.8300         0.4497          5.2450         7.9610        0.3755                0.5759  
    299      19741031       3.8075         1.8575         0.4597          5.2075         8.1970        0.3813                0.5760  
    300      19741101       3.7650         1.8450         0.4697          5.1550         8.2400        0.3913                0.5720  
    301      19741104       3.7825         1.8675         0.4897          5.1575         8.4400        0.4013                0.5720  
    302      19741106       3.7900         1.8675         0.5097          5.1550         8.5600        0.4113                0.5800  
    303      19741107       3.7825         1.8500         0.5297          5.1400         8.5550        0.4263                0.5873  
    304      19741108       3.7950         1.8600         0.5497          5.1200         8.6300        0.4413                0.5965  
    305      19741112       3.7250         1.8050         0.5697          4.9250         8.2300        0.4232                0.6165  
    306      19741113       3.7350         1.7775         0.5543          4.9150         8.1050        0.4210                0.5997  
    307      19741114       3.7325         1.7725         0.5720          4.9150         7.9850        0.4110                0.6090  
    308      19741115       3.6400         1.7350         0.5920          4.8600         7.7850        0.4010                0.6080  
    309      19741118       3.5400         1.6750         0.6120          4.6600         7.5850        0.3910                0.6185  
    310      19741119       3.4650         1.6675         0.6320          4.7950         7.3850        0.3760                0.6320  
    311      19741120       3.5650         1.7275         0.6520          4.8200         7.6850        0.3910                0.6205  
    312      19741121       3.4650         1.6750         0.6320          4.6725         7.3850        0.3760                0.6135  
    313      19741122       3.4775         1.6875         0.6120          4.7225         7.3600        0.3850                0.6075  
    314      19741125       3.4990         1.7080         0.5920          4.7990         7.2300        0.3759                0.5991  
    315      19741126       3.6035         1.7760         0.5720          5.0080         7.4300        0.3843                0.5979  
    316      19741127       3.6520         1.8150         0.5520          4.9620         7.6250        0.3894                0.6089  
    317      19741129       3.7310         1.8745         0.5320          5.0485         7.8250        0.3903                0.6144  
    318      19741202       3.7225         1.8200         0.5120          4.9875         7.6250        0.3783                0.6135  
    319      19741203       3.7925         1.8675         0.4920          5.0850         7.8250        0.3815                0.6077  
    320      19741204       3.7150         1.8300         0.4720          4.9850         7.6250        0.3715                0.5990  
    321      19741205       3.7475         1.8475         0.4795          5.0375         7.6800        0.3680                0.5790  
    322      19741206       3.6500         1.8025         0.4990          4.9250         7.4800        0.3580                0.5758  
    323      19741209       3.6175         1.7625         0.4790          4.8050         7.2800        0.3480                0.5870  
    324      19741210       3.6375         1.7725         0.4590          4.8350         7.3550        0.3455                0.5790  
    325      19741211       3.6325         1.7950         0.4390          4.8050         7.3050        0.3455                0.5825  
    326      19741212       3.6525         1.7975         0.4275          4.8175         7.4100        0.3482                0.5958  
    327      19741213       3.6375         1.7875         0.4437          4.7775         7.5350        0.3582                0.5913  
    328      19741216       3.5900         1.7775         0.4237          4.6650         7.4600        0.3632                0.6023  
    329      19741217       3.5225         1.7450         0.4037          4.6725         7.3650        0.3715                0.5935  
    330      19741218       3.5800         1.7750         0.4070          4.6950         7.4600        0.3815                0.5968  
    331      19741219       3.5725         1.7300         0.4072          4.7175         7.5400        0.3915                0.6000  
    332      19741220       3.5500         1.6975         0.4272          4.7200         7.5550        0.4015                0.6015  
    333      19741223       3.4725         1.6600         0.4472          4.6275         7.3650        0.3970                0.6000  
    334      19741227       3.3950         1.6250         0.4572          4.5650         7.0490        0.3638                0.6013  
    335      19741230       3.3825         1.6250         0.4672          4.5325         6.9070        0.3515                0.5960  
    336      19741231       3.4175         1.6600         0.4720          4.5850         7.1130        0.3564                0.5962  
    337      19750102       3.4675         1.6650         0.4520          4.5775         7.2350        0.3555                0.5959  
    338      19750103       3.4350         1.6500         0.4560          4.4925         7.1650        0.3595                0.5941  
    339      19750106       3.5075         1.6825         0.4360          4.4100         7.2250        0.3685                0.5865  
    340      19750107       3.4150         1.6375         0.4160          4.2100         7.0250        0.3585                0.5840  
    341      19750108       3.3875         1.6425         0.3960          4.2250         6.8350        0.3485                0.5825  
    342      19750109       3.3750         1.6200         0.3760          4.2175         6.8100        0.3415                0.5760  
    343      19750110       3.4125         1.6400         0.3695          4.2425         6.9000        0.3492                0.5728  
    344      19750113       3.3975         1.6350         0.3515          4.2100         6.7800        0.3392                0.5568  
    345      19750114       3.4050         1.6450         0.3640          4.2650         6.7200        0.3315                0.5650  
    346      19750115       3.3725         1.6500         0.3835          4.2400         6.5325        0.3220                0.5535  
    347      19750116       3.3025         1.6100         0.3832          4.0400         6.3325        0.3135                0.5465  
    348      19750117       3.2025         1.5500         0.3880          3.8400         6.1325        0.3035                0.5490  
    349      19750120       3.1025         1.5250         0.3805          3.7850         5.9325        0.2948                0.5460  
    350      19750121       3.1225         1.5550         0.3605          3.9400         6.1200        0.3048                0.5383  
    351      19750122       3.0225         1.5025         0.3480          3.7800         5.8800        0.2995                0.5370  
    352      19750123       3.1225         1.5625         0.3580          3.9800         6.0600        0.3095                0.5405  
    353      19750124       3.1875         1.6050         0.3720          4.0500         6.2500        0.3195                0.5605  
    354      19750127       3.1100         1.5450         0.3920          3.8950         6.0500        0.3095                0.5523  
    355      19750128       3.1450         1.5875         0.3720          3.8975         6.1950        0.3180                0.5498  
    356      19750129       3.1775         1.6250         0.3700          3.9000         6.2600        0.3275                0.5530  
    357      19750130       3.1625         1.6300         0.3630          3.8950         6.2200        0.3225                0.5520  
    358      19750131       3.1125         1.5875         0.3565          3.7950         6.0275        0.3125                0.5475  
    359      19750203       3.0775         1.5825         0.3347          3.8550         5.9350        0.3025                0.5518  
    360      19750204       3.1375         1.6300         0.3435          3.9425         5.9950        0.3033                0.5490  
    361      19750205       3.1075         1.5850         0.3370          3.8750         5.9400        0.2980                0.5396  
    362      19750206       3.1225         1.5900         0.3598          3.9352         6.0325        0.3030                0.5400  
    363      19750207       3.1350         1.6025         0.3574          3.9950         6.1150        0.3122                0.5387  
    364      19750210       3.0925         1.6075         0.3710          3.9825         5.9850        0.3050                0.5370  
    365      19750211       3.1175         1.6100         0.3694          4.0750         5.9950        0.3040                0.5440  
    366      19750213       3.1100         1.6875         0.3640          4.1150         5.9750        0.2932                0.5640  
    367      19750214       3.1025         1.6800         0.3620          4.0850         5.9200        0.2947                0.5570  
    368      19750218       3.0175         1.6575         0.3670          3.9300         5.7275        0.2880                0.5370  
    369      19750219       2.9175         1.6250         0.3515          3.8450         5.5325        0.2780                0.5220  
    370      19750220       2.8575         1.6475         0.3470          3.8825         5.5550        0.2740                0.5225  
    371      19750221       2.8050         1.6200         0.3340          3.8075         5.4550        0.2685                0.5275  
    372      19750224       2.7825         1.6025         0.3120          3.8050         5.3925        0.2715                0.5205  
    373      19750225       2.7345         1.5755         0.2964          3.7485         5.2740        0.2648                0.5230  
    374      19750226       2.7380         1.4970         0.3065          3.6970         5.2885        0.2635                0.5187  
    375      19750227       2.6985         1.4300         0.2857          3.6320         5.1920        0.2539                0.5160  
    376      19750228       2.6145         1.3670         0.2862          3.4870         5.0485        0.2430                0.5140  
    377      19750303       2.6850         1.3600         0.2837          3.4800         5.1550        0.2473                0.5075  
    378      19750304       2.6950         1.3650         0.2745          3.5350         5.1600        0.2535                0.5185  
    379      19750305       2.7450         1.3750         0.2715          3.5975         5.3050        0.2595                0.5130  
    380      19750306       2.8325         1.4350         0.2815          3.6550         5.5050        0.2695                0.5145  
    381      19750307       2.7800         1.4025         0.2700          3.5550         5.4250        0.2630                0.5220  
    382      19750310       2.8050         1.3975         0.2620          3.5475         5.3425        0.2530                0.5230  
    383      19750311       2.9050         1.4450         0.2820          3.7350         5.5450        0.2630                0.5230  
    384      19750312       2.9650         1.4600         0.2875          3.6725         5.7375        0.2685                0.5160  
    385      19750313       2.8700         1.4000         0.2809          3.6250         5.6000        0.2645                0.5150  
    386      19750314       2.8300         1.3850         0.2843          3.5750         5.5200        0.2610                0.5085  
    387      19750317       2.8750         1.4200         0.2863          3.6350         5.6125        0.2652                0.5020  
    388      19750318       2.8250         1.3850         0.2663          3.5450         5.4175        0.2560                0.5092  
    389      19750319       2.8650         1.3900         0.2463          3.5725         5.5275        0.2620                0.5080  
    390      19750320       2.8450         1.3825         0.2400          3.5900         5.5300        0.2613                0.5060  
    391      19750321       2.9400         1.4350         0.2460          3.7050         5.7300        0.2713                0.5098  
    392      19750324       2.9050         1.4400         0.2488          3.6450         5.8250        0.2813                0.5100  
    393      19750325       2.9200         1.4500         0.2493          3.6850         5.8875        0.2890                0.5140  
    394      19750326       3.0050         1.5100         0.2520          3.7700         6.0875        0.2990                0.5162  
    395      19750327       2.9450         1.5450         0.2565          3.7475         5.9550        0.2975                0.5190  
    396      19750331       2.9875         1.5800         0.2540          3.8725         6.1000        0.3075                0.5190  
    397      19750401       3.0300         1.5725         0.2501          3.8425         6.0425        0.3022                0.5105  
    398      19750402       3.0000         1.5575         0.2439          3.8525         5.9050        0.2922                0.4943  
    399      19750403       2.9475         1.5175         0.2425          3.7600         5.7650        0.2822                0.5005  
    400      19750404       2.9750         1.5425         0.2368          3.7725         5.8650        0.2855                0.4885  
    401      19750407       2.9650         1.5475         0.2307          3.7250         5.7400        0.2755                0.4915  
    402      19750408       2.9525         1.5625         0.2470          3.7225         5.7775        0.2782                0.4840  
    403      19750409       2.9550         1.5875         0.2430          3.7325         5.8700        0.2755                0.4775  
    404      19750410       2.8550         1.5275         0.2430          3.6025         5.7200        0.2655                0.4700  
    405      19750411       2.8425         1.5325         0.2435          3.6025         5.7450        0.2640                0.4630  
    406      19750414       2.8275         1.5425         0.2567          3.5875         5.7725        0.2652                0.4690  
    407      19750415       2.7975         1.5450         0.2620          3.4650         5.8275        0.2692                0.4750  
    408      19750416       2.7850         1.5600         0.2560          3.4950         5.8575        0.2715                0.4700  
    409      19750417       2.8650         1.6050         0.2492          3.5075         5.8550        0.2797                0.4750  
    410      19750418       2.8125         1.5975         0.2555          3.4875         5.8450        0.2775                0.4795  
    411      19750421       2.8225         1.6175         0.2648          3.4425         5.8000        0.2775                0.4900  
    412      19750422       2.8050         1.6575         0.2605          3.3650         5.6000        0.2675                0.4795  
    413      19750423       2.8250         1.6750         0.2525          3.3975         5.5875        0.2628                0.4735  
    414      19750424       2.8675         1.6650         0.2406          3.3825         5.5825        0.2595                0.4680  
    415      19750425       2.9450         1.6690         0.2228          3.4125         5.5820        0.2543                0.4739  
    416      19750428       2.9275         1.6825         0.1990          3.4365         5.3705        0.2417                0.4756  
    417      19750429       2.8690         1.6320         0.1994          3.3495         5.3150        0.2417                0.4798  
    418      19750430       2.8550         1.5990         0.1892          3.3025         5.3525        0.2412                0.4855  
    419      19750501       2.7525         1.5275         0.1910          3.1750         5.2450        0.2325                0.4960  
    420      19750502       2.7725         1.5025         0.1925          3.1900         5.2175        0.2315                0.5000  
    421      19750505       2.7150         1.4425         0.1743          3.0925         5.0175        0.2227                0.5005  
    422      19750506       2.7200         1.4450         0.1719          3.1175         5.0000        0.2202                0.5190  
    423      19750507       2.6825         1.4450         0.1805          3.1250         4.9925        0.2195                0.5032  
    424      19750508       2.7150         1.4675         0.1808          3.1425         5.0300        0.2157                0.5143  
    425      19750509       2.7050         1.4700         0.1719          3.1475         5.0600        0.2215                0.5160  
    426      19750512       2.7400         1.5300         0.1750          3.1350         5.0425        0.2205                0.5140  
    427      19750513       2.7750         1.5550         0.1760          3.1425         5.1525        0.2265                0.5025  
    428      19750514       2.7525         1.5300         0.1682          3.1350         5.1950        0.2315                0.5075  
    429      19750515       2.7125         1.5150         0.1648          3.1075         5.0900        0.2228                0.5078  
    430      19750516       2.6875         1.4925         0.1648          3.0825         5.0750        0.2228                0.5195  
    431      19750519       2.7275         1.5300         0.1688          3.2575         5.1425        0.2225                0.5250  
    432      19750520       2.7500         1.5650         0.1755          3.1875         5.2000        0.2253                0.5238  
    433      19750521       2.8050         1.6150         0.1690          3.2400         5.3150        0.2345                0.5320  
    434      19750522       2.7600         1.6300         0.1705          3.2475         5.2925        0.2348                0.5450  
    435      19750523       2.7400         1.6225         0.1740          3.2150         5.1925        0.2305                0.5465  
    436      19750527       2.6675         1.5675         0.1670          3.0875         4.9925        0.2205                0.5460  
    437      19750528       2.6775         1.5400         0.1592          3.0950         4.9700        0.2170                0.5325  
    438      19750529       2.6825         1.5425         0.1558          3.0675         5.0250        0.2212                0.5350  
    439      19750530       2.7050         1.5775         0.1520          3.0550         5.0275        0.2208                0.5411  
    440      19750602       2.7000         1.5275         0.1458          2.9575         4.9200        0.2120                0.5400  
    441      19750603       2.7350         1.5350         0.1513          3.0075         5.0050        0.2175                0.5470  
    442      19750604       2.7525         1.5200         0.1512          3.0050         5.0475        0.2192                0.5580  
    443      19750605       2.7525         1.5175         0.1531          2.9775         4.9850        0.2155                0.5610  
    444      19750606       2.7225         1.4800         0.1585          2.9650         4.9375        0.2110                0.5725  
    445      19750609       2.7650         1.4925         0.1630          3.0475         5.0600        0.2190                0.5903  
    446      19750610       2.7650         1.4800         0.1487          3.0200         5.0125        0.2145                0.5845  
    447      19750611       2.7925         1.4750         0.1387          3.0025         5.0450        0.2162                0.5915  
    448      19750612       2.7725         1.4675         0.1348          2.9650         5.0075        0.2120                0.5850  
    449      19750613       2.7800         1.4675         0.1270          2.9750         5.0725        0.2150                0.5945  
    450      19750616       2.8175         1.4775         0.1294          3.0500         5.1000        0.2145                0.5958  
    451      19750617       2.8600         1.5225         0.1242          3.2375         5.1850        0.2152                0.5758  
    452      19750618       2.8625         1.5200         0.1192          3.1725         5.1350        0.2131                0.5645  
    453      19750619       2.8475         1.4950         0.1202          3.1150         5.1500        0.2137                0.5575  
    454      19750620       2.9050         1.5275         0.1220          3.2350         5.2600        0.2237                0.5545  
    455      19750623       2.8725         1.5100         0.1265          3.1625         5.1900        0.2225                0.5345  
    456      19750624       2.8875         1.5350         0.1318          3.2175         5.1750        0.2257                0.5208  
    457      19750625       2.8050         1.4920         0.1216          3.1225         5.1635        0.2277                0.5376  
    458      19750626       2.7335         1.4700         0.1217          3.0990         5.1875        0.2332                0.5331  
    459      19750627       2.6070         1.4235         0.1295          3.0515         5.0840        0.2214                0.5436  
    460      19750630       2.5420         1.3920         0.1371          3.0625         5.0370        0.2151                0.5480  
    461      19750701       2.4925         1.3725         0.1325          3.0400         4.9650        0.2065                0.5443  
    462      19750702       2.5275         1.3925         0.1311          3.0225         5.0275        0.2110                0.5360  
    463      19750703       2.5750         1.4225         0.1344          3.0575         5.1825        0.2210                0.5305  
    464      19750707       2.5625         1.3925         0.1398          3.0825         5.1125        0.2180                0.5413  
    465      19750708       2.6625         1.4525         0.1498          3.2825         5.3125        0.2280                0.5495  
    466      19750709       2.6575         1.4750         0.1598          3.3850         5.3750        0.2340                0.5438  
    467      19750710       2.6525         1.4600         0.1674          3.5050         5.4475        0.2390                0.5405  
    468      19750711       2.7400         1.5025         0.1760          3.6750         5.6475        0.2490                0.5472  
    469      19750714       2.6875         1.4600         0.1660          3.5900         5.5150        0.2438                0.5465  
    470      19750715       2.7550         1.4700         0.1560          3.6150         5.5500        0.2438                0.5448  
    471      19750716       2.8025         1.5100         0.1620          3.7650         5.6700        0.2524                0.5500  
    472      19750717       2.7250         1.4800         0.1650          3.6300         5.5050        0.2463                0.5700  
    473      19750718       2.6325         1.4450         0.1573          3.5150         5.3550        0.2410                0.5900  
    474      19750721       2.7325         1.4975         0.1673          3.6025         5.5550        0.2510                0.6100  
    475      19750722       2.7250         1.4750         0.1696          3.6300         5.5925        0.2555                0.6500  
    476      19750723       2.6900         1.4500         0.1735          3.5650         5.5425        0.2560                0.6900  
    477      19750724       2.7875         1.4950         0.1718          3.6875         5.7425        0.2660                0.7300  
    478      19750725       2.8225         1.5175         0.1750          3.7600         5.9425        0.2760                0.7700  
    479      19750728       2.9225         1.5775         0.1845          3.9050         6.1385        0.2837                0.8100  
    480      19750729       2.9875         1.5925         0.1854          3.8050         6.2610        0.2933                0.8223  
    481      19750730       2.8875         1.5350         0.1754          3.6425         5.9640        0.2757                0.8345  
    482      19750731       2.8700         1.5100         0.1654          3.6675         5.8190        0.2644                0.8405  
    483      19750801       2.9025         1.5275         0.1638          3.6950         5.9000        0.2663                0.8490  
    484      19750804       2.9925         1.5650         0.1738          3.7050         6.1000        0.2763                0.8790  
    485      19750805       2.9750         1.5575         0.1693          3.6950         6.0050        0.2770                0.8540  
    486      19750806       3.0325         1.6075         0.1750          3.7425         6.0950        0.2823                0.8500  
    487      19750807       3.1325         1.6600         0.1850          3.9425         6.2950        0.2923                0.8335  
    488      19750808       3.0850         1.6175         0.1950          3.8550         6.1125        0.2848                0.8480  
    489      19750811       3.0675         1.6100         0.1901          3.8350         5.9850        0.2769                0.8390  
    490      19750812       3.1300         1.6375         0.1975          3.9325         6.1150        0.2850                0.8360  
    491      19750813       3.1650         1.6475         0.2060          4.0550         6.0250        0.2785                0.8375  
    492      19750814       3.1800         1.6700         0.2005          4.1150         6.0925        0.2755                0.8435  
    493      19750815       3.2050         1.7250         0.2033          4.1675         6.2925        0.2782                0.8620  
    494      19750818       3.1350         1.7200         0.1933          4.1300         6.0925        0.2682                0.8665  
    495      19750819       3.1925         1.7500         0.1985          4.2325         6.2550        0.2640                0.8617  
    496      19750820       3.2725         1.7825         0.1885          4.3950         6.2650        0.2628                0.8600  
    497      19750821       3.2250         1.7550         0.1785          4.4750         6.1250        0.2564                0.8437  
    498      19750822       3.2175         1.7525         0.1685          4.4750         6.1600        0.2618                0.8385  
    499      19750825       3.1975         1.7350         0.1699          4.4050         6.1550        0.2598                0.8210  
    500      19750826       3.1005         1.6730         0.1600          4.2430         5.9680        0.2477                0.8337  
    501      19750827       3.1365         1.6660         0.1633          4.3110         5.9070        0.2413                0.8415  
    502      19750828       3.0815         1.6090         0.1640          4.1830         5.7310        0.2294                0.8434  
    503      19750829       3.0270         1.5745         0.1705          4.2170         5.6770        0.2248                0.8376  
    504      19750902       2.9550         1.5450         0.1596          4.1475         5.6300        0.2337                0.8230  
    505      19750903       2.9775         1.5750         0.1582          4.2850         5.6850        0.2333                0.8015  
    506      19750904       2.9750         1.5825         0.1557          4.3250         5.7050        0.2267                0.8160  
    507      19750905       3.0000         1.6025         0.1648          4.3275         5.7350        0.2315                0.8135  
    508      19750908       2.9675         1.5700         0.1645          4.2300         5.5450        0.2242                0.7945  
    509      19750909       2.8875         1.5400         0.1595          4.2150         5.5100        0.2255                0.7970  
    510      19750910       2.9275         1.5775         0.1603          4.2450         5.6575        0.2355                0.7840  
    511      19750911       2.9050         1.5650         0.1578          4.1750         5.5700        0.2300                0.7850  
    512      19750912       3.0050         1.6225         0.1577          4.3350         5.7700        0.2400                0.8051  
    513      19750915       3.0075         1.6050         0.1582          4.2650         5.7150        0.2388                0.8220  
    514      19750916       3.0675         1.6450         0.1560          4.3050         5.8300        0.2428                0.8247  
    515      19750917       3.1575         1.6650         0.1547          4.4350         6.0300        0.2528                0.8178  
    516      19750918       3.1125         1.6300         0.1557          4.3850         5.9650        0.2482                0.8220  
    517      19750919       3.0925         1.6175         0.1571          4.3775         5.9250        0.2430                0.8335  
    518      19750922       3.0525         1.5775         0.1575          4.3300         5.7500        0.2385                0.8290  
    519      19750923       3.0125         1.5775         0.1492          4.2550         5.6950        0.2335                0.8365  
    520      19750924       3.0300         1.5900         0.1453          4.2625         5.7500        0.2365                0.8290  
    521      19750925       3.0525         1.6200         0.1426          4.3750         5.8375        0.2399                0.8248  
    522      19750926       3.0650         1.6200         0.1413          4.3650         5.7900        0.2301                0.8215  
    523      19750929       3.0300         1.6075         0.1358          4.2800         5.6400        0.2223                0.8160  
    524      19750930       3.0325         1.6125         0.1385          4.2950         5.6875        0.2247                0.8093  
    525      19751001       3.0625         1.6200         0.1440          4.2950         5.7200        0.2258                0.8090  
    526      19751002       2.9675         1.5600         0.1395          4.1075         5.5425        0.2198                0.8110  
    527      19751003       2.9875         1.5350         0.1403          4.1350         5.4700        0.2192                0.8190  
    528      19751006       2.9750         1.5475         0.1443          4.1800         5.4250        0.2205                0.8215  
    529      19751007       2.9900         1.5550         0.1410          4.2150         5.4700        0.2227                0.8115  
    530      19751008       3.0025         1.5575         0.1389          4.1375         5.5550        0.2225                0.8000  
    531      19751009       3.0000         1.5575         0.1371          4.1525         5.5525        0.2198                0.8100  
    532      19751010       3.0025         1.5475         0.1390          4.1875         5.5300        0.2205                0.8125  
    533      19751014       2.9625         1.5350         0.1375          4.1325         5.3225        0.2110                0.8100  
    534      19751015       2.9275         1.5025         0.1373          4.0450         5.2900        0.2083                0.8050  
    535      19751016       2.9525         1.5250         0.1426          4.0975         5.3825        0.2140                0.8137  
    536      19751017       2.9175         1.5150         0.1405          4.0575         5.2850        0.2097                0.8187  
    537      19751020       2.9275         1.5375         0.1382          4.1300         5.2575        0.2107                0.8122  
    538      19751021       2.8550         1.4950         0.1400          3.9500         5.0575        0.2007                0.8095  
    539      19751022       2.8425         1.4975         0.1398          3.9650         5.0600        0.1990                0.8035  
    540      19751023       2.8300         1.4950         0.1414          3.9225         4.9825        0.1963                0.8055  
    541      19751024       2.8150         1.5075         0.1514          3.9150         4.9600        0.1970                0.8020  
    542      19751027       2.7525         1.4750         0.1491          3.7925         4.7875        0.1893                0.8075  
    543      19751028       2.7525         1.5075         0.1456          3.8450         4.8870        0.1897                0.8080  
    544      19751029       2.7725         1.5150         0.1433          3.9000         4.9730        0.1908                0.8119  
    545      19751030       2.8125         1.5375         0.1425          3.9475         5.0370        0.1938                0.8083  
    546      19751031       2.7775         1.5250         0.1422          3.8625         5.0110        0.1897                0.8010  
    547      19751103       2.7375         1.5125         0.1441          3.7475         4.9050        0.1855                0.7910  
    548      19751105       2.7750         1.5975         0.1450          3.7950         5.0475        0.1968                0.7765  
    549      19751106       2.7525         1.5850         0.1492          3.7300         5.0550        0.2005                0.7737  
    550      19751107       2.7325         1.5800         0.1476          3.7050         5.0475        0.2040                0.7730  
    551      19751110       2.6925         1.5675         0.1408          3.6375         4.9600        0.1963                0.7715  
    552      19751112       2.6500         1.5525         0.1353          3.5050         4.8600        0.1902                0.7570  
    553      19751113       2.6475         1.5625         0.1360          3.4750         4.8425        0.1905                0.7582  
    554      19751114       2.6525         1.5750         0.1357          3.5175         4.8525        0.1905                0.7670  
    555      19751117       2.6550         1.5650         0.1309          3.5150         4.7950        0.1877                0.7665  
    556      19751118       2.6175         1.5525         0.1332          3.4250         4.6550        0.1777                0.7753  
    557      19751119       2.5975         1.5725         0.1326          3.3375         4.6525        0.1773                0.7685  
    558      19751120       2.6100         1.5850         0.1327          3.3200         4.6650        0.1777                0.7825  
    559      19751124       2.7670         1.6445         0.1323          3.5950         4.9375        0.1805                0.7775  
    560      19751125       2.7430         1.6000         0.1318          3.5380         4.8350        0.1750                0.7770  
    561      19751126       2.7805         1.6060         0.1328          3.5540         4.8775        0.1689                0.7802  
    562      19751128       2.7740         1.5905         0.1313          3.5290         4.8550        0.1675                0.8012  
    563      19751201       2.7950         1.5950         0.1276          3.5550         4.8550        0.1700                0.7935  
    564      19751202       2.7950         1.6050         0.1263          3.5825         4.9550        0.1782                0.7965  
    565      19751203       2.7725         1.5875         0.1256          3.5650         4.9125        0.1762                0.7968  
    566      19751204       2.7825         1.5975         0.1266          3.6225         4.9150        0.1778                0.7948  
    567      19751205       2.7600         1.5750         0.1258          3.5775         4.8350        0.1768                0.7940  
    568      19751208       2.6825         1.5350         0.1274          3.4450         4.6375        0.1673                0.8100  
    569      19751209       2.7125         1.5525         0.1266          3.4725         4.6850        0.1702                0.8088  
    570      19751210       2.6975         1.5300         0.1289          3.4675         4.6550        0.1675                0.8235  
    571      19751211       2.7025         1.5375         0.1327          3.4775         4.6675        0.1683                0.8260  
    572      19751212       2.6200         1.4775         0.1349          3.3475         4.4950        0.1650                0.8345  
    573      19751215       2.5950         1.4300         0.1397          3.3250         4.4525        0.1610                0.8545  
    574      19751216       2.6275         1.4450         0.1369          3.3675         4.5450        0.1628                0.8605  
    575      19751217       2.6450         1.4450         0.1365          3.3775         4.5375        0.1632                0.8548  
    576      19751218       2.6425         1.4400         0.1361          3.3925         4.5075        0.1618                0.8715  
    577      19751219       2.6775         1.4750         0.1380          3.4300         4.5950        0.1648                0.8686  
    578      19751222       2.6675         1.4600         0.1374          3.4075         4.5775        0.1625                0.8790  
    579      19751223       2.6350         1.4400         0.1342          3.3775         4.5275        0.1610                0.8775  
    580      19751224       2.6300         1.4600         0.1335          3.3750         4.5805        0.1609                0.8750  
    581      19751229       2.6000         1.4400         0.1334          3.3050         4.5035        0.1572                0.8710  
    582      19751230       2.6025         1.4525         0.1361          3.3375         4.5390        0.1575                0.8710  
    583      19751231       2.6150         1.4625         0.1440          3.3575         4.5695        0.1569                0.8725  
    584      19760105       2.6500         1.4925         0.1408          3.5025         4.6925        0.1595                0.8710  
    585      19760106       2.6450         1.4950         0.1400          3.4725         4.6500        0.1578                0.8690  
    586      19760107       2.6900         1.5200         0.1418          3.5600         4.7400        0.1614                0.8890  
    587      19760108       2.6875         1.5200         0.1435          3.5400         4.7625        0.1632                0.9090  
    588      19760109       2.6675         1.5300         0.1409          3.5175         4.7525        0.1628                0.9165  
    589      19760112       2.6975         1.5500         0.1416          3.6175         4.8775        0.1728                0.9365  
    590      19760113       2.7050         1.5675         0.1404          3.5950         4.8325        0.1730                0.9320  
    591      19760114       2.7025         1.5775         0.1424          3.5975         4.8250        0.1717                0.9447  
    592      19760115       2.6925         1.5800         0.1408          3.5625         4.8250        0.1695                0.9410  
    593      19760116       2.7050         1.5750         0.1428          3.5575         4.8700        0.1693                0.9450  
    594      19760119       2.7275         1.5975         0.1407          3.5925         4.9350        0.1789                0.9650  
    595      19760120       2.7325         1.5975         0.1362          3.5825         4.9050        0.1750                0.9670  
    596      19760121       2.7050         1.5725         0.1343          3.5575         4.9250        0.1750                0.9562  
    597      19760122       2.6850         1.5700         0.1339          3.4875         4.7550        0.1650                0.9505  
    598      19760123       2.7125         1.5725         0.1353          3.5000         4.7675        0.1592                0.9350  
    599      19760126       2.6125         1.5125         0.1357          3.3425         4.5675        0.1498                0.9175  
    600      19760127       2.6175         1.5400         0.1372          3.3875         4.5850        0.1537                0.9375  
    601      19760128       2.6325         1.5450         0.1389          3.4075         4.6300        0.1557                0.9535  
    602      19760129       2.6400         1.5500         0.1366          3.4325         4.6600        0.1562                0.9465  
    603      19760130       2.6500         1.5650         0.1335          3.4975         4.6750        0.1548                0.9500  
    604      19760202       2.6800         1.5900         0.1334          3.5725         4.7675        0.1597                0.9675  
    605      19760203       2.6775         1.5950         0.1324          3.5850         4.8000        0.1602                0.9605  
    606      19760204       2.6675         1.5750         0.1310          3.5175         4.7450        0.1563                0.9745  
    607      19760205       2.6600         1.5700         0.1338          3.5100         4.7775        0.1575                0.9895  
    608      19760206       2.6650         1.5850         0.1338          3.5325         4.7850        0.1632                1.0095  
    609      19760209       2.6550         1.5750         0.1370          3.5325         4.7625        0.1623                1.0295  
    610      19760210       2.6750         1.6150         0.1339          3.6875         4.8525        0.1705                1.0133  
    611      19760211       2.6825         1.6050         0.1343          3.7525         4.7675        0.1673                1.0230  
    612      19760213       2.6975         1.6225         0.1365          3.8250         4.8075        0.1720                1.0335  
    613      19760217       2.7025         1.6250         0.1354          3.9125         4.8300        0.1697                1.0135  
    614      19760218       2.6925         1.6175         0.1348          3.7850         4.8050        0.1652                1.0105  
    615      19760219       2.6975         1.6250         0.1343          3.8325         4.8650        0.1652                1.0114  
    616      19760220       2.6875         1.6150         0.1345          3.7650         4.8175        0.1633                0.9914  
    617      19760223       2.6950         1.6200         0.1366          3.8025         4.8150        0.1657                0.9835  
    618      19760224       2.6965         1.5865         0.1424          3.8670         4.8020        0.1678                0.9880  
    619      19760225       2.7190         1.5900         0.1394          3.9430         4.8235        0.1678                0.9730  
    620      19760226       2.7275         1.5715         0.1365          3.7980         4.8205        0.1667                0.9551  
    621      19760227       2.7670         1.6120         0.1366          3.9950         4.8475        0.1688                0.9627  
    622      19760301       2.7675         1.6150         0.1412          3.9300         4.8775        0.1692                0.9515  
    623      19760302       2.7275         1.5975         0.1393          3.7950         4.8075        0.1671                0.9657  
    624      19760303       2.7450         1.6100         0.1421          3.8000         4.8325        0.1691                0.9710  
    625      19760304       2.7550         1.6150         0.1478          3.8850         4.8825        0.1731                0.9830  
    626      19760305       2.7600         1.6100         0.1497          3.8675         4.8725        0.1731                0.9880  
    627      19760308       2.7425         1.6000         0.1519          3.7975         4.8825        0.1755                0.9815  
    628      19760309       2.7500         1.5950         0.1491          3.8125         4.8975        0.1748                0.9854  
    629      19760310       2.7450         1.5950         0.1484          3.7700         4.8900        0.1748                0.9860  
    630      19760311       2.7350         1.5750         0.1495          3.6950         4.8625        0.1720                0.9740  
    631      19760312       2.7175         1.5650         0.1503          3.7150         4.8225        0.1660                0.9793  
    632      19760315       2.6900         1.5400         0.1452          3.7075         4.7450        0.1609                0.9612  
    633      19760316       2.6800         1.5400         0.1481          3.6550         4.7450        0.1634                0.9610  
    634      19760317       2.7100         1.5625         0.1522          3.7075         4.7725        0.1649                0.9810  
    635      19760318       2.7325         1.5725         0.1515          3.7450         4.8075        0.1643                0.9980  
    636      19760319       2.7300         1.5725         0.1530          3.7325         4.8375        0.1663                0.9960  
    637      19760322       2.7375         1.5775         0.1504          3.7675         4.8125        0.1676                1.0160  
    638      19760323       2.6950         1.5600         0.1511          3.6950         4.7525        0.1649                1.0245  
    639      19760324       2.6975         1.5575         0.1479          3.6675         4.7850        0.1673                1.0390  
    640      19760325       2.6875         1.5475         0.1460          3.5825         4.7575        0.1661                1.0413  
    641      19760326       2.6800         1.5200         0.1471          3.5375         4.7325        0.1634                1.0392  
    642      19760329       2.6525         1.4775         0.1416          3.4675         4.6825        0.1607                1.0592  
    643      19760330       2.6700         1.4975         0.1403          3.5175         4.7300        0.1639                1.0670  
    644      19760331       2.6550         1.4800         0.1406          3.4350         4.6975        0.1613                1.0870  
    645      19760401       2.6525         1.4825         0.1405          3.4775         4.7225        0.1618                1.1070  
    646      19760402       2.6575         1.4850         0.1406          3.4750         4.7050        0.1610                1.1235  
    647      19760405       2.6700         1.4900         0.1428          3.4950         4.7225        0.1624                1.1435  
    648      19760406       2.6800         1.5200         0.1413          3.5400         4.7625        0.1642                1.1635  
    649      19760407       2.6725         1.5175         0.1412          3.5075         4.7475        0.1634                1.1475  
    650      19760408       2.6725         1.5400         0.1403          3.5275         4.8125        0.1666                1.1675  
    651      19760409       2.6650         1.5350         0.1392          3.5200         4.8025        0.1657                1.1875  
    652      19760412       2.6600         1.5450         0.1382          3.4850         4.8850        0.1704                1.2075  
    653      19760413       2.6425         1.5150         0.1393          3.4525         4.8300        0.1672                1.1980  
    654      19760414       2.6425         1.5325         0.1400          3.4600         4.8175        0.1648                1.2180  
    655      19760415       2.6700         1.5550         0.1429          3.5650         4.8625        0.1668                1.2355  
    656      19760419       2.6650         1.5650         0.1428          3.5200         4.8775        0.1657                1.2555  
    657      19760420       2.6650         1.5950         0.1406          3.4925         4.8750        0.1671                1.2755  
    658      19760421       2.6700         1.5875         0.1376          3.4675         4.8525        0.1651                1.2555  
    659      19760422       2.6800         1.5900         0.1387          3.4600         4.8625        0.1642                1.2755  
    660      19760423       2.6800         1.5700         0.1379          3.3575         4.7800        0.1597                1.2835  
    661      19760426       2.6725         1.5475         0.1399          3.3500         4.7750        0.1591                1.3390  
    662      19760427       2.6835         1.5075         0.1389          3.3115         4.8070        0.1601                1.3047  
    663      19760428       2.7275         1.5390         0.1394          3.3630         4.8490        0.1614                1.2753  
    664      19760429       2.7150         1.5265         0.1411          3.3340         4.8465        0.1611                1.2915  
    665      19760430       2.7305         1.5195         0.1421          3.3575         4.8540        0.1618                1.2593  
    666      19760503       2.7500         1.5150         0.1447          3.4075         4.8925        0.1628                1.2250  
    667      19760504       2.7425         1.5100         0.1445          3.3875         4.9125        0.1613                1.2445  
    668      19760505       2.7475         1.5050         0.1444          3.3725         4.9400        0.1618                1.2745  
    669      19760506       2.7650         1.5075         0.1474          3.3975         4.9775        0.1629                1.3045  
    670      19760507       2.7825         1.5250         0.1574          3.3850         5.0750        0.1642                1.3345  
    671      19760510       2.8000         1.5475         0.1520          3.4275         5.1150        0.1638                1.3375  
    672      19760511       2.8025         1.5575         0.1517          3.4450         5.1725        0.1632                1.3515  
    673      19760512       2.8250         1.5700         0.1492          3.4900         5.1850        0.1599                1.3815  
    674      19760513       2.8575         1.5775         0.1439          3.5900         5.2175        0.1584                1.4010  
    675      19760514       2.8775         1.5800         0.1440          3.5750         5.2675        0.1596                1.3950  
    676      19760517       2.8425         1.5650         0.1432          3.5550         5.3400        0.1596                1.3845  
    677      19760518       2.8325         1.5425         0.1400          3.5000         5.3250        0.1589                1.3545  
    678      19760519       2.8200         1.5450         0.1414          3.4775         5.3625        0.1587                1.3455  
    679      19760520       2.8300         1.5575         0.1439          3.4525         5.4350        0.1568                1.3755  
    680      19760521       2.8625         1.6075         0.1427          3.4475         5.4750        0.1568                1.4025  
    681      19760524       2.9225         1.6650         0.1416          3.5975         5.6750        0.1647                1.3915  
    682      19760525       2.9000         1.6400         0.1410          3.5000         5.5875        0.1616                1.4213  
    683      19760526       2.9100         1.6900         0.1407          3.5375         5.7725        0.1700                1.4130  
    684      19760527       2.9325         1.7225         0.1387          3.5775         5.7600        0.1695                1.3830  
    685      19760528       2.9075         1.7250         0.1374          3.5650         5.7900        0.1718                1.4105  
    686      19760601       2.9175         1.7850         0.1340          3.6775         5.9000        0.1730                1.4030  
    687      19760602       2.9275         1.7775         0.1290          3.6575         5.8650        0.1707                1.4050  
    688      19760603       2.9500         1.7675         0.1250          3.6625         5.7925        0.1665                1.4140  
    689      19760604       2.9675         1.7975         0.1239          3.6175         5.8350        0.1694                1.4040  
    690      19760607       3.0575         1.8575         0.1270          3.6950         6.0350        0.1755                1.3910  
    691      19760608       3.0225         1.8825         0.1265          3.7550         6.1700        0.1767                1.4210  
    692      19760609       3.0500         1.9400         0.1253          3.7850         6.2775        0.1793                1.4510  
    693      19760610       3.0900         1.9800         0.1264          3.8100         6.4775        0.1880                1.4810  
    694      19760611       3.0375         1.9650         0.1284          3.7050         6.6400        0.1842                1.5110  
    695      19760614       3.0075         2.0150         0.1351          3.6850         6.7850        0.1931                1.5010  
    696      19760615       2.9650         1.9650         0.1290          3.5950         6.5850        0.1831                1.5075  
    697      19760616       2.9475         1.9100         0.1303          3.6175         6.4350        0.1773                1.5375  
    698      19760617       2.8975         1.8550         0.1313          3.5900         6.2350        0.1715                1.5600  
    699      19760618       2.8950         1.8050         0.1323          3.5950         6.1650        0.1759                1.5650  
    700      19760621       2.9950         1.8650         0.1302          3.6950         6.3650        0.1859                1.5540  
    701      19760622       3.0475         1.8975         0.1270          3.6750         6.5525        0.1865                1.5460  
    702      19760623       2.9625         1.8700         0.1277          3.6325         6.3525        0.1845                1.5160  
    703      19760624       2.9950         1.9100         0.1290          3.7075         6.5525        0.1945                1.5000  
    704      19760625       3.0065         1.9300         0.1311          3.6955         6.6915        0.1981                1.5374  
    705      19760628       2.9700         1.9055         0.1376          3.7330         6.7010        0.1996                1.5248  
    706      19760629       2.8970         1.8640         0.1376          3.7220         6.6830        0.1977                1.5130  
    707      19760630       2.8615         1.8440         0.1395          3.7125         6.7100        0.1955                1.5276  
    708      19760701       2.9300         1.8950         0.1502          3.8875         6.9200        0.2058                1.5290  
    709      19760702       2.9550         1.9075         0.1478          3.9000         7.1200        0.2115                1.5125  
    710      19760706       3.0475         1.9575         0.1568          3.9975         7.3200        0.2215                1.4825  
    711      19760707       2.9475         1.8975         0.1475          3.7975         7.1300        0.2117                1.4525  
    712      19760708       2.9850         1.8850         0.1472          3.8500         7.3300        0.2217                1.4415  
    713      19760709       2.9900         1.8475         0.1446          3.7800         7.4550        0.2272                1.4115  
    714      19760712       2.9550         1.7875         0.1417          3.6350         7.2550        0.2225                1.3815  
    715      19760713       2.9675         1.8425         0.1405          3.6550         7.1400        0.2248                1.3515  
    716      19760714       3.0675         1.9000         0.1441          3.7800         7.3400        0.2348                1.3235  
    717      19760715       2.9900         1.8525         0.1375          3.6650         7.1400        0.2257                1.2935  
    718      19760716       2.9825         1.8300         0.1342          3.6525         7.0000        0.2262                1.2635  
    719      19760719       2.9075         1.7700         0.1319          3.5650         6.8000        0.2162                1.2335  
    720      19760720       2.9425         1.7375         0.1356          3.6050         6.6000        0.2108                1.2635  
    721      19760721       2.9075         1.7550         0.1328          3.5875         6.6250        0.2025                1.2790  
    722      19760722       2.8100         1.6950         0.1309          3.4950         6.4250        0.1925                1.2635  
    723      19760723       2.8400         1.7100         0.1309          3.5425         6.6050        0.2018                1.2935  
    724      19760726       2.7925         1.6575         0.1315          3.4875         6.4050        0.1918                1.3235  
    725      19760727       2.8000         1.6475         0.1284          3.4925         6.2340        0.1863                1.3405  
    726      19760728       2.8100         1.6600         0.1251          3.4900         6.2850        0.1900                1.3705  
    727      19760729       2.8150         1.6925         0.1242          3.4500         6.2555        0.1932                1.4005  
    728      19760730       2.8025         1.6900         0.1242          3.4100         6.0790        0.1905                1.4175  
    729      19760802       2.7525         1.6300         0.1212          3.2875         5.8850        0.1898                1.4475  
    730      19760803       2.7650         1.6100         0.1178          3.3250         6.0050        0.1993                1.4410  
    731      19760804       2.8025         1.6400         0.1230          3.3725         6.2050        0.2055                1.4640  
    732      19760805       2.7975         1.6375         0.1185          3.3550         6.2225        0.1973                1.4795  
    733      19760806       2.7800         1.6475         0.1153          3.3025         6.2675        0.1963                1.5020  
    734      19760809       2.7600         1.6125         0.1134          3.2325         6.2600        0.1967                1.4720  
    735      19760810       2.7425         1.6350         0.1135          3.2475         6.2000        0.1993                1.4765  
    736      19760811       2.7275         1.6300         0.1161          3.2425         6.1875        0.1991                1.4860  
    737      19760812       2.7325         1.6550         0.1170          3.2525         6.3050        0.2057                1.5160  
    738      19760813       2.8000         1.6650         0.1132          3.2625         6.4850        0.2043                1.5460  
    739      19760816       2.7850         1.6450         0.1164          3.2500         6.4225        0.2030                1.5760  
    740      19760817       2.7375         1.5850         0.1132          3.1700         6.2225        0.1936                1.6060  
    741      19760818       2.7725         1.5850         0.1087          3.1925         6.2800        0.1984                1.6050  
    742      19760819       2.8250         1.6200         0.1040          3.2425         6.4800        0.2048                1.6100  
    743      19760820       2.8025         1.6050         0.1049          3.2225         6.5950        0.2102                1.5802  
    744      19760823       2.8425         1.6650         0.0970          3.2575         6.7950        0.2190                1.5700  
    745      19760824       2.8225         1.6375         0.0938          3.2050         6.7475        0.2175                1.5965  
    746      19760825       2.7975         1.6250         0.0967          3.1375         6.5800        0.2113                1.6750  
    747      19760826       2.8055         1.6415         0.0974          3.1530         6.7970        0.2175                1.6216  
    748      19760827       2.8305         1.6580         0.1004          3.1600         6.8660        0.2229                1.5610  
    749      19760830       2.7880         1.6535         0.0982          3.1415         6.7340        0.2200                1.5194  
    750      19760831       2.8015         1.6630         0.0985          3.2080         6.7110        0.2194                1.5128  
    751      19760901       2.8450         1.7175         0.0928          3.2675         6.8900        0.2292                1.4998  
    752      19760902       2.8925         1.7625         0.0888          3.3325         7.0900        0.2353                1.5298  
    753      19760903       2.9025         1.7625         0.0859          3.3175         7.1850        0.2333                1.5385  
    754      19760907       3.0025         1.8225         0.0878          3.4150         7.3850        0.2433                1.5685  
    755      19760908       2.9550         1.7750         0.0858          3.3175         7.3250        0.2380                1.5785  
    756      19760909       2.9425         1.7875         0.0849          3.3375         7.4200        0.2443                1.5570  
    757      19760910       2.9350         1.7650         0.0865          3.3075         7.3600        0.2402                1.5870  
    758      19760913       2.9100         1.7100         0.0878          3.1875         7.1600        0.2350                1.5775  
    759      19760914       2.8800         1.6975         0.0859          3.1700         6.9600        0.2347                1.5555  
    760      19760915       2.8900         1.7150         0.0830          3.2225         6.8500        0.2367                1.5515  
    761      19760916       2.8925         1.7225         0.0798          3.1925         6.8950        0.2333                1.5490  
    762      19760917       2.8325         1.6725         0.0799          3.1050         6.6950        0.2233                1.5300  
    763      19760920       2.8300         1.6425         0.0838          3.0900         6.5350        0.2193                1.5000  
    764      19760921       2.8075         1.6375         0.0825          3.0775         6.4900        0.2145                1.5125  
    765      19760922       2.7625         1.6125         0.0764          3.0875         6.4800        0.2138                1.5320  
    766      19760923       2.7575         1.6425         0.0786          3.1275         6.5600        0.2215                1.5620  
    767      19760924       2.7125         1.6175         0.0812          3.0725         6.4250        0.2152                1.6160  
    768      19760927       2.6975         1.6150         0.0843          3.0250         6.3650        0.2141                1.6700  
    769      19760928       2.7150         1.6150         0.0943          3.0100         6.4100        0.2159                1.6495  
    770      19760929       2.6750         1.5675         0.0856          2.9225         6.2150        0.2087                1.6610  
    771      19760930       2.6675         1.5650         0.0866          2.8850         6.3200        0.2122                1.6625  
    772      19761001       2.6475         1.5525         0.0891          2.8425         6.2000        0.2095                1.6900  
    773      19761004       2.6975         1.5850         0.0912          2.8950         6.4000        0.2148                1.6925  
    774      19761005       2.7025         1.6050         0.0913          2.9150         6.4600        0.2153                1.7175  
    775      19761006       2.7200         1.6275         0.0914          2.9550         6.4850        0.2145                1.6950  
    776      19761007       2.7550         1.6650         0.0932          2.9750         6.5700        0.2138                1.7350  
    777      19761008       2.7100         1.6275         0.0946          2.9525         6.5350        0.2123                1.7450  
    778      19761012       2.6650         1.6000         0.0926          2.9475         6.2550        0.2062                1.7700  
    779      19761013       2.7475         1.6600         0.0898          3.0875         6.4550        0.2162                1.7670  
    780      19761014       2.6575         1.6050         0.0871          2.9500         6.3050        0.2067                1.7070  
    781      19761015       2.6350         1.6000         0.0875          2.8925         6.1950        0.2037                1.7500  
    782      19761018       2.6350         1.6100         0.0867          2.8875         6.0700        0.1973                1.7775  
    783      19761019       2.6575         1.6225         0.0831          2.9175         6.2325        0.2021                1.7550  
    784      19761020       2.6475         1.6300         0.0808          2.9100         6.2250        0.2027                1.7305  
    785      19761021       2.6425         1.6475         0.0819          2.8675         6.2650        0.2023                1.7425  
    786      19761022       2.6375         1.6600         0.0811          2.8450         6.5100        0.2119                1.7350  
    787      19761025       2.6325         1.6500         0.0830          2.8075         6.5375        0.2123                1.7050  
    788      19761026       2.6125         1.6325         0.0840          2.7850         6.5580        0.2153                1.6800  
    789      19761027       2.5825         1.6425         0.0848          2.7500         6.7500        0.2242                1.7600  
    790      19761028       2.5175         1.6150         0.0832          2.7150         6.6320        0.2212                1.7825  
    791      19761029       2.5225         1.6200         0.0821          2.7500         6.8260        0.2290                1.7850  
    792      19761101       2.5275         1.6175         0.0815          2.7700         6.7850        0.2287                1.7750  
    793      19761103       2.5025         1.6025         0.0811          2.7225         6.5850        0.2187                1.7700  
    794      19761104       2.5300         1.6250         0.0846          2.7400         6.7150        0.2245                1.7865  
    795      19761105       2.5225         1.6150         0.0836          2.7150         6.7350        0.2243                1.8130  
    796      19761108       2.4800         1.6100         0.0835          2.6975         6.7425        0.2272                1.8275  
    797      19761109       2.4475         1.5775         0.0862          2.6525         6.6600        0.2265                1.8300  
    798      19761110       2.4575         1.5950         0.0883          2.6500         6.7500        0.2300                1.8350  
    799      19761112       2.3325         1.5225         0.0859          2.5725         6.5300        0.2220                1.8550  
    800      19761115       2.3200         1.4950         0.0859          2.6150         6.3250        0.2120                1.8400  
    801      19761116       2.3675         1.5500         0.0885          2.6300         6.5425        0.2158                1.8350  
    802      19761117       2.4000         1.5525         0.0882          2.6025         6.6850        0.2167                1.7900  
    803      19761118       2.3800         1.5200         0.0879          2.5900         6.6650        0.2178                1.7888  
    804      19761119       2.4000         1.5500         0.0888          2.5950         6.7875        0.2208                1.8250  
    805      19761122       2.4275         1.5750         0.0909          2.6375         6.9050        0.2200                1.8563  
    806      19761123       2.4475         1.5450         0.0870          2.6175         6.7575        0.2143                1.8275  
    807      19761124       2.4575         1.5540         0.0862          2.6360         6.8000        0.2159                1.8188  
    808      19761126       2.4565         1.5455         0.0872          2.6195         6.7175        0.2141                1.8499  
    809      19761129       2.4435         1.5340         0.0858          2.5835         6.7200        0.2116                1.8849  
    810      19761130       2.4715         1.5530         0.0851          2.6345         6.7450        0.2107                1.8713  
    811      19761201       2.4775         1.5875         0.0850          2.6700         6.7700        0.2139                1.8926  
    812      19761202       2.4675         1.5975         0.0845          2.6675         6.7950        0.2154                1.9038  
    813      19761203       2.4925         1.6000         0.0845          2.6950         6.8575        0.2151                1.9338  
    814      19761206       2.5375         1.6475         0.0828          2.7400         6.9650        0.2178                1.9600  
    815      19761207       2.5300         1.6650         0.0827          2.7050         6.9050        0.2144                1.9300  
    816      19761208       2.5575         1.6750         0.0834          2.7425         7.0600        0.2193                1.9600  
    817      19761209       2.5400         1.6675         0.0839          2.7275         7.0300        0.2175                1.9856  
    818      19761210       2.5300         1.6600         0.0838          2.7275         6.9650        0.2163                1.9950  
    819      19761213       2.5200         1.6475         0.0827          2.7425         6.9150        0.2134                2.0250  
    820      19761214       2.5350         1.6575         0.0825          2.7350         7.0100        0.2139                2.0545  
    821      19761215       2.5100         1.6475         0.0810          2.6950         6.8700        0.2106                2.0419  
    822      19761216       2.5075         1.6475         0.0806          2.6950         6.9050        0.2112                2.0719  
    823      19761217       2.4850         1.6450         0.0804          2.6600         6.7750        0.2069                2.1019  
    824      19761220       2.4925         1.6500         0.0786          2.6700         6.8325        0.2077                2.1295  
    825      19761221       2.4900         1.6400         0.0783          2.6800         6.8750        0.2100                2.1595  
    826      19761222       2.5075         1.6525         0.0797          2.6875         6.8925        0.2107                2.1895  
    827      19761223       2.5175         1.6650         0.0777          2.7225         6.9275        0.2107                2.1953  
    828      19761227       2.5500         1.6825         0.0765          2.7850         7.0185        0.2124                2.2140  
    829      19761228       2.5625         1.6950         0.0771          2.8050         7.0825        0.2137                2.1600  
    830      19761229       2.5650         1.6925         0.0778          2.7925         7.0370        0.2107                2.1798  
    831      19761230       2.5650         1.6850         0.0804          2.7750         7.1030        0.2112                2.2445  
    832      19770103       2.5500         1.6800         0.0815          2.7450         7.0425        0.2081                2.2856  
    833      19770104       2.5700         1.6925         0.0773          2.7475         7.1075        0.2083                2.2804  
    834      19770105       2.5875         1.7050         0.0748          2.7725         7.0750        0.2056                2.2268  
    835      19770106       2.6200         1.7450         0.0757          2.8100         7.1800        0.2094                2.2006  
    836      19770107       2.6125         1.7375         0.0753          2.7850         7.1750        0.2089                2.1144  
    837      19770110       2.6450         1.7625         0.0811          2.8200         7.2250        0.2102                1.9752  
    838      19770111       2.6350         1.7500         0.0832          2.8100         7.1675        0.2066                2.1445  
    839      19770112       2.6425         1.7575         0.0842          2.8250         7.2650        0.2071                2.2267  
    840      19770113       2.6200         1.7375         0.0838          2.7875         7.1950        0.2094                2.2142  
    841      19770114       2.6100         1.7275         0.0895          2.7625         7.1425        0.2073                2.2377  
    842      19770117       2.6225         1.7400         0.0883          2.7825         7.1650        0.2071                2.1925  
    843      19770118       2.5875         1.7375         0.0880          2.7775         7.2500        0.2148                2.1591  
    844      19770119       2.6075         1.7550         0.0903          2.7825         7.2850        0.2137                2.1232  
    845      19770120       2.5900         1.7600         0.0917          2.7850         7.2550        0.2169                2.1990  
    846      19770121       2.5950         1.7850         0.0925          2.7800         7.2150        0.2178                2.1975  
    847      19770124       2.6075         1.7950         0.0876          2.8100         7.3575        0.2273                2.1488  
    848      19770125       2.6050         1.8075         0.0895          2.7900         7.3300        0.2258                2.1806  
    849      19770126       2.5600         1.8475         0.0903          2.7550         7.3050        0.2268                2.2185  
    850      19770127       2.5450         1.8425         0.0892          2.7250         7.1875        0.2232                2.2250  
    851      19770128       2.5300         1.8425         0.0882          2.7225         7.1775        0.2233                2.2018  
    852      19770131       2.5350         1.8150         0.0889          2.7425         7.2350        0.2242                2.2293  
    853      19770201       2.5275         1.7875         0.0887          2.7400         7.2050        0.2227                2.2108  
    854      19770202       2.5100         1.7825         0.0890          2.7275         7.1800        0.2248                2.2375  
    855      19770203       2.5275         1.7950         0.0877          2.7575         7.3100        0.2342                2.2510  
    856      19770204       2.5550         1.8075         0.0867          2.7975         7.3250        0.2316                2.2764  
    857      19770207       2.5625         1.8175         0.0862          2.7850         7.3050        0.2294                2.3590  
    858      19770208       2.5575         1.8050         0.0877          2.7950         7.3150        0.2280                2.2969  
    859      19770209       2.5650         1.8125         0.0872          2.8125         7.3450        0.2282                2.3525  
    860      19770210       2.5675         1.8225         0.0875          2.8100         7.3650        0.2317                2.3570  
    861      19770211       2.5500         1.8100         0.0875          2.7775         7.3400        0.2303                2.3728  
    862      19770214       2.5425         1.7675         0.0880          2.7625         7.3000        0.2275                2.4100  
    863      19770215       2.5425         1.7600         0.0879          2.8050         7.2725        0.2272                2.4392  
    864      19770216       2.5700         1.7825         0.0869          2.8100         7.3225        0.2271                2.4147  
    865      19770217       2.5850         1.7900         0.0856          2.8300         7.4150        0.2277                2.4645  
    866      19770218       2.5900         1.7950         0.0855          2.8625         7.4500        0.2278                2.5190  
    867      19770222       2.5675         1.7825         0.0826          2.8175         7.4225        0.2264                2.4959  
    868      19770223       2.5880         1.8100         0.0804          2.8525         7.6365        0.2310                2.5555  
    869      19770224       2.6090         1.8090         0.0837          2.8835         7.7060        0.2322                2.6680  
    870      19770225       2.6060         1.7880         0.0862          2.8615         7.6695        0.2307                2.6969  
    871      19770228       2.6055         1.7860         0.0866          2.7420         7.8110        0.2375                2.7098  
    872      19770301       2.6125         1.7650         0.0875          2.8225         7.9100        0.2423                2.7149  
    873      19770302       2.6000         1.7500         0.0872          2.7750         8.0800        0.2481                2.7549  
    874      19770303       2.5975         1.7300         0.0881          2.7825         8.2800        0.2492                2.7949  
    875      19770304       2.6025         1.7475         0.0882          2.8125         8.2100        0.2492                2.8349  
    876      19770307       2.6075         1.7650         0.0897          2.8075         8.3700        0.2518                2.8749  
    877      19770308       2.6300         1.7800         0.0882          2.8400         8.3200        0.2527                2.9149  
    878      19770309       2.6250         1.7725         0.0897          2.8375         8.4000        0.2608                2.9505  
    879      19770310       2.6100         1.7300         0.0900          2.8050         8.2450        0.2572                2.9105  
    880      19770311       2.6075         1.7175         0.0893          2.8050         8.1950        0.2600                2.9001  
    881      19770314       2.5850         1.6900         0.0900          2.7725         8.2475        0.2653                2.9401  
    882      19770315       2.5875         1.6850         0.0906          2.7725         8.2825        0.2683                2.9801  
    883      19770316       2.6075         1.7125         0.0909          2.7975         8.5200        0.2727                3.0201  
    884      19770317       2.5875         1.7050         0.0917          2.7825         8.5050        0.2765                3.0601  
    885      19770318       2.5900         1.6900         0.0923          2.7850         8.5575        0.2855                3.1001  
    886      19770321       2.6050         1.6975         0.0946          2.8100         8.7300        0.2903                3.1401  
    887      19770322       2.5925         1.6950         0.0945          2.7950         8.6575        0.2877                3.1801  
    888      19770323       2.5900         1.6875         0.0946          2.7825         8.5100        0.2777                3.2026  
    889      19770324       2.5850         1.6900         0.0928          2.7900         8.4600        0.2695                3.1426  
    890      19770325       2.5900         1.6925         0.0917          2.8025         8.6500        0.2794                3.1900  
    891      19770328       2.5625         1.6650         0.0913          2.7525         8.7250        0.2752                3.1019  
    892      19770329       2.5550         1.6675         0.0927          2.7525         8.8925        0.2825                3.1869  
    893      19770330       2.5325         1.6375         0.0937          2.7150         8.8750        0.2793                3.0850  
    894      19770331       2.5175         1.6550         0.0937          2.7275         8.9350        0.2832                3.0875  
    895      19770401       2.5325         1.6800         0.0943          2.7325         9.2250        0.2888                3.1344  
    896      19770404       2.5050         1.6700         0.0945          2.6850         9.1900        0.2867                3.0748  
    897      19770405       2.4950         1.6850         0.0960          2.6500         9.3950        0.2865                3.1357  
    898      19770406       2.5075         1.7450         0.0970          2.6650         9.5850        0.2870                3.1700  
    899      19770407       2.5225         1.7800         0.0968          2.6775         9.7300        0.2923                3.2275  
    900      19770411       2.5375         1.7650         0.0994          2.6900         9.9350        0.2975                3.2697  
    901      19770412       2.5750         1.7850         0.0990          2.7150        10.2350        0.3063                3.3363  
    902      19770413       2.5550         1.7775         0.1014          2.6750         9.9350        0.2963                3.2988  
    903      19770414       2.5625         1.8050         0.0991          2.6750         9.6350        0.2864                3.3563  
    904      19770415       2.5700         1.8150         0.1034          2.7000         9.9350        0.2957                3.3450  
    905      19770418       2.5825         1.8200         0.1071          2.6925        10.2350        0.3020                3.2553  
    906      19770419       2.5800         1.7925         0.1075          2.6975        10.0425        0.2927                3.1855  
    907      19770420       2.5700         1.8000         0.1071          2.6825        10.2750        0.3027                3.1300  
    908      19770421       2.5550         1.7850         0.1077          2.6550        10.4650        0.3083                3.0900  
    909      19770422       2.5125         1.7925         0.1084          2.6225        10.6100        0.3125                3.1875  
    910      19770425       2.4750         1.7450         0.1068          2.5625        10.3100        0.3025                3.1500  
    911      19770426       2.4905         1.7290         0.1026          2.5970         9.9780        0.2964                3.0629  
    912      19770427       2.4750         1.6790         0.0969          2.5830         9.6460        0.2870                3.0147  
    913      19770428       2.4980         1.6825         0.0988          2.6335         9.3880        0.2895                3.0798  
    914      19770429       2.5170         1.6700         0.1018          2.6385         9.8340        0.2982                3.0099  
    915      19770503       2.5050         1.6250         0.0957          2.6175        10.2750        0.3092                2.8999  
    916      19770504       2.4600         1.5775         0.0952          2.5750         9.9750        0.3125                2.9550  
    917      19770505       2.4600         1.5725         0.0949          2.5525         9.6750        0.3060                2.8950  
    918      19770506       2.4750         1.5850         0.0925          2.5650         9.3750        0.3013                2.8350  
    919      19770509       2.4500         1.5750         0.0938          2.5350         9.6200        0.3113                2.7750  
    920      19770510       2.3975         1.5675         0.0928          2.4850         9.3200        0.3020                2.7163  
    921      19770511       2.4100         1.6050         0.0925          2.5075         9.1350        0.3000                2.7763  
    922      19770512       2.4450         1.6475         0.0951          2.5800         9.4350        0.3060                2.7599  
    923      19770513       2.4225         1.6500         0.0933          2.5350         9.7350        0.3100                2.7123  
    924      19770516       2.4025         1.6200         0.0909          2.5225         9.7750        0.3177                2.7723  
    925      19770517       2.3975         1.6050         0.0923          2.5125         9.4750        0.3142                2.8323  
    926      19770518       2.4200         1.6125         0.0915          2.5125         9.6500        0.3230                2.8923  
    927      19770519       2.4225         1.6175         0.0920          2.5000         9.4850        0.3222                2.9523  
    928      19770520       2.3975         1.5725         0.0915          2.4800         9.1850        0.3122                3.0123  
    929      19770523       2.4300         1.5850         0.0916          2.4950         9.1600        0.3025                3.0723  
    930      19770524       2.4675         1.6150         0.0908          2.5200         9.4600        0.3125                3.0335  
    931      19770525       2.4575         1.5850         0.0880          2.4875         9.5400        0.3190                2.8800  
    932      19770526       2.4525         1.5700         0.0891          2.4725         9.6150        0.3267                2.9095  
    933      19770527       2.4500         1.5350         0.0884          2.4550         9.4100        0.3167                2.8450  
    934      19770531       2.4950         1.5625         0.0863          2.4625         9.6000        0.3227                2.7312  
    935      19770601       2.4925         1.5400         0.0859          2.4725         9.7400        0.3200                2.6650  
    936      19770602       2.4875         1.4925         0.0865          2.4375         9.4400        0.3152                2.6350  
    937      19770603       2.5000         1.4800         0.0874          2.4300         9.3600        0.3170                2.6300  
    938      19770606       2.4925         1.4750         0.0872          2.4125         9.1950        0.3103                2.7783  
    939      19770607       2.4875         1.4175         0.0867          2.4175         9.2600        0.3103                2.7666  
    940      19770608       2.4350         1.3800         0.0856          2.4200         8.9600        0.3004                2.7600  
    941      19770609       2.4200         1.4000         0.0832          2.3950         8.6600        0.2904                2.7033  
    942      19770610       2.3525         1.3850         0.0809          2.3650         8.5900        0.2804                2.6264  
    943      19770613       2.3275         1.3775         0.0775          2.3350         8.6350        0.2855                2.5400  
    944      19770614       2.3275         1.3450         0.0793          2.3600         8.3650        0.2765                2.5030  
    945      19770615       2.3325         1.3475         0.0793          2.4000         8.0650        0.2700                2.3728  
    946      19770616       2.3150         1.3275         0.0800          2.4075         7.8850        0.2668                2.2443  
    947      19770617       2.2900         1.3050         0.0825          2.4075         7.5850        0.2568                2.5500  
    948      19770620       2.3150         1.3100         0.0826          2.4225         7.7050        0.2640                2.6829  
    949      19770621       2.2650         1.2600         0.0814          2.3875         7.4050        0.2540                2.6896  
    950      19770622       2.2375         1.2550         0.0784          2.3750         7.2100        0.2518                2.9100  
    951      19770623       2.2450         1.3025         0.0763          2.4100         7.4775        0.2618                2.8113  
    952      19770624       2.2425         1.3350         0.0778          2.4000         7.5350        0.2718                2.7300  
    953      19770627       2.2845         1.3030         0.0780          2.5005         7.7530        0.2803                2.6718  
    954      19770628       2.3055         1.3420         0.0796          2.5350         7.9090        0.2782                2.5868  
    955      19770629       2.2900         1.3295         0.0815          2.5080         7.7670        0.2727                2.4675  
    956      19770630       2.2475         1.3165         0.0847          2.5010         7.5900        0.2676                2.4614  
    957      19770701       2.2125         1.2725         0.0830          2.4750         7.2850        0.2578                2.3339  
    958      19770705       2.2925         1.3050         0.0790          2.4150         6.9850        0.2478                2.3939  
    959      19770706       2.3025         1.2725         0.0781          2.4450         6.6850        0.2378                2.3975  
    960      19770707       2.2425         1.2300         0.0785          2.4200         6.3850        0.2278                2.3375  
    961      19770708       2.2450         1.2250         0.0789          2.4250         6.3100        0.2238                2.3927  
    962      19770711       2.1600         1.1650         0.0767          2.3550         6.0100        0.2138                2.3852  
    963      19770712       2.1425         1.1625         0.0741          2.3300         5.8050        0.2155                2.3295  
    964      19770713       2.1625         1.1900         0.0762          2.3775         6.1050        0.2255                2.3395  
    965      19770715       2.1625         1.1800         0.0783          2.3325         6.4200        0.2365                2.3833  
    966      19770718       2.1050         1.1400         0.0773          2.3175         6.1200        0.2265                2.3233  
    967      19770719       2.1300         1.1600         0.0772          2.3600         6.4200        0.2338                2.2633  
    968      19770720       2.0975         1.1450         0.0773          2.3275         6.2600        0.2342                2.2033  
    969      19770721       2.1025         1.1575         0.0790          2.3175         6.5150        0.2442                2.1433  
    970      19770722       2.1075         1.1750         0.0803          2.3250         6.5700        0.2475                2.0833  
    971      19770725       2.0850         1.1575         0.0792          2.3150         6.3100        0.2375                2.0233  
    972      19770726       2.0575         1.1450         0.0805          2.3100         6.1510        0.2292                1.8919  
    973      19770727       2.0325         1.1475         0.0802          2.2775         6.0730        0.2275                1.9200  
    974      19770728       1.9900         1.1200         0.0800          2.2500         5.9255        0.2223                2.0700  
    975      19770729       1.9425         1.0975         0.0821          2.2550         5.7100        0.2157                2.2200  
    976      19770801       1.9500         1.0725         0.0826          2.2800         5.4750        0.2072                2.0892  
    977      19770802       1.9475         1.0525         0.0809          2.2525         5.5800        0.2097                2.0838  
    978      19770803       1.9725         1.0675         0.0788          2.2725         5.8800        0.2197                2.1000  
    979      19770804       1.9850         1.0850         0.0786          2.2675         5.8150        0.2227                2.0000  
    980      19770805       2.0025         1.1050         0.0786          2.2750         5.7850        0.2178                1.8850  
    981      19770808       1.9575         1.0875         0.0795          2.2525         5.5775        0.2107                1.8700  
    982      19770809       1.9525         1.0925         0.0795          2.2450         5.6050        0.2110                2.0388  
    983      19770810       1.9600         1.0850         0.0796          2.2475         5.6650        0.2127                2.0511  
    984      19770811       1.9450         1.0675         0.0790          2.2375         5.5900        0.2118                1.9960  
    985      19770812       1.9400         1.0500         0.0794          2.2225         5.3250        0.2025                2.0472  
    986      19770815       1.8825         1.0050         0.0769          2.1800         5.1400        0.1933                2.0620  
    987      19770816       1.8700         1.0150         0.0764          2.2025         5.2400        0.1928                2.1008  
    988      19770817       1.8625         1.0225         0.0766          2.1875         5.1825        0.1898                2.0426  
    989      19770818       1.8450         1.0475         0.0782          2.1900         5.2800        0.1991                2.0225  
    990      19770819       1.8325         1.0400         0.0800          2.1725         5.2150        0.1937                2.0400  
    991      19770822       1.8125         1.0300         0.0796          2.1475         5.1325        0.1893                2.0554  
    992      19770823       1.8125         1.0700         0.0797          2.1550         5.1700        0.1950                2.0313  
    993      19770824       1.8375         1.1075         0.0775          2.1925         5.2900        0.1987                2.1025  
    994      19770825       1.8500         1.1000         0.0778          2.1975         5.2200        0.1965                2.0540  
    995      19770826       1.8580         1.1040         0.0777          2.2020         5.1990        0.1924                1.9781  
    996      19770829       1.8570         1.1185         0.0770          2.2190         5.1180        0.1894                1.8830  
    997      19770830       1.8870         1.1505         0.0767          2.2460         5.1980        0.1913                1.8959  
    998      19770831       1.8985         1.1920         0.0772          2.2795         5.1730        0.1890                1.8360  
    999      19770901       1.9275         1.2325         0.0780          2.3025         5.2025        0.1907                1.8325  
   1000      19770902       1.9400         1.2475         0.0778          2.3200         5.2700        0.1902                1.8381  
   1001      19770906       1.9725         1.2425         0.0774          2.3675         5.3200        0.1915                1.8000  
   1002      19770907       1.9775         1.2250         0.0773          2.3700         5.2150        0.1903                1.7600  
   1003      19770908       1.9950         1.2300         0.0750          2.3875         5.1350        0.1862                1.7638  
   1004      19770909       2.0100         1.2275         0.0722          2.4175         5.0600        0.1805                1.7800  
   1005      19770912       2.0325         1.2250         0.0735          2.4550         5.0875        0.1813                1.8200  
   1006      19770913       2.0275         1.2175         0.0752          2.4875         5.1550        0.1812                1.8000  
   1007      19770914       2.0025         1.1925         0.0768          2.4425         5.0525        0.1773                1.8396  
   1008      19770915       1.9975         1.2000         0.0771          2.4350         5.1425        0.1778                1.8355  
   1009      19770916       1.9950         1.1975         0.0773          2.4350         5.1350        0.1783                1.8327  
   1010      19770919       2.0125         1.2175         0.0756          2.4600         5.2250        0.1823                1.8727  
   1011      19770920       2.0400         1.2275         0.0719          2.4800         5.2850        0.1818                1.8606  
   1012      19770921       2.0875         1.2725         0.0730          2.5500         5.5850        0.1918                1.8206  
   1013      19770922       2.0500         1.2350         0.0719          2.4950         5.4650        0.1908                1.7806  
   1014      19770923       2.0550         1.2400         0.0682          2.5125         5.5100        0.1940                1.7206  
   1015      19770926       2.0400         1.2375         0.0696          2.5300         5.3675        0.1918                1.6450  
   1016      19770927       2.0025         1.2250         0.0717          2.5150         5.2650        0.1887                1.6750  
   1017      19770928       2.0050         1.2250         0.0740          2.4900         5.2825        0.1873                1.7097  
   1018      19770929       2.0375         1.2350         0.0796          2.5075         5.4400        0.1938                1.6568  
   1019      19770930       2.0300         1.2325         0.0803          2.5225         5.3425        0.1910                1.6550  
   1020      19771003       2.0575         1.2575         0.0869          2.5750         5.3575        0.1913                1.6675  
   1021      19771004       2.1025         1.2775         0.0832          2.5825         5.4200        0.1924                1.5897  
   1022      19771005       2.0800         1.2725         0.0883          2.5625         5.3575        0.1896                1.5582  
   1023      19771006       2.1225         1.2900         0.0870          2.5675         5.4900        0.1939                1.6003  
   1024      19771007       2.1325         1.2800         0.0859          2.5300         5.5250        0.1943                1.6127  
   1025      19771011       2.0800         1.2625         0.0862          2.4950         5.4325        0.1907                1.6456  
   1026      19771012       2.0750         1.2375         0.0860          2.4575         5.3025        0.1844                1.6270  
   1027      19771013       2.0425         1.2150         0.0854          2.4525         5.2250        0.1814                1.6088  
   1028      19771014       2.0550         1.2275         0.0854          2.4825         5.1375        0.1763                1.5650  
   1029      19771017       2.0650         1.2325         0.0842          2.4950         5.1450        0.1757                1.6075  
   1030      19771018       2.0725         1.2325         0.0832          2.4975         5.1825        0.1766                1.5754  
   1031      19771019       2.0750         1.2350         0.0827          2.4725         5.1750        0.1778                1.5782  
   1032      19771020       2.0475         1.2175         0.0827          2.4725         5.0950        0.1745                1.5000  
   1033      19771021       2.0475         1.2200         0.0838          2.4925         5.1275        0.1754                1.4906  
   1034      19771024       2.0925         1.2475         0.0856          2.5200         5.3050        0.1807                1.5400  
   1035      19771025       2.0800         1.2375         0.0856          2.5075         5.2675        0.1781                1.6150  
   1036      19771026       2.1125         1.2600         0.0859          2.5575         5.3890        0.1827                1.6050  
   1037      19771027       2.0950         1.2350         0.0873          2.5775         5.3370        0.1807                1.6600  
   1038      19771028       2.1075         1.2400         0.0856          2.5850         5.3810        0.1792                1.7600  
   1039      19771031       2.1400         1.2550         0.0863          2.5900         5.5735        0.1839                1.8450  
   1040      19771101       2.1825         1.2850         0.0860          2.6125         5.7675        0.1872                1.8043  
   1041      19771102       2.2125         1.3300         0.0847          2.6575         5.9050        0.1893                1.7350  
   1042      19771103       2.1825         1.3275         0.0835          2.6400         5.7350        0.1831                1.7893  
   1043      19771104       2.1750         1.3150         0.0841          2.6675         5.8300        0.1886                1.9235  
   1044      19771107       2.2025         1.3250         0.0825          2.6900         6.0100        0.1902                1.9525  
   1045      19771109       2.2175         1.3450         0.0832          2.6775         5.9550        0.1898                2.0040  
   1046      19771110       2.2200         1.3400         0.0864          2.6900         5.9350        0.1926                2.0150  
   1047      19771114       2.1975         1.3750         0.0897          2.7250         5.9850        0.1942                1.9681  
   1048      19771115       2.2225         1.3950         0.0912          2.7900         6.1550        0.2023                1.9500  
   1049      19771116       2.2625         1.4200         0.0901          2.8225         6.2100        0.2112                2.0590  
   1050      19771117       2.2525         1.4100         0.0888          2.7725         6.1550        0.2113                2.1601  
   1051      19771118       2.2625         1.4400         0.0887          2.8100         6.2600        0.2208                2.1130  
   1052      19771121       2.2400         1.4300         0.0889          2.7700         6.1275        0.2237                2.1300  
   1053      19771122       2.2050         1.3875         0.0904          2.7275         5.9850        0.2203                2.0975  
   1054      19771123       2.2150         1.3800         0.0918          2.7175         5.9450        0.2148                2.0650  
   1055      19771125       2.2640         1.3930         0.0910          2.7710         6.1150        0.2239                2.0267  
   1056      19771128       2.2530         1.3575         0.0906          2.7170         5.9175        0.2195                1.9510  
   1057      19771129       2.2595         1.3585         0.0906          2.7515         5.9325        0.2137                1.8868  
   1058      19771130       2.2730         1.3790         0.0927          2.7275         5.8575        0.2053                1.7956  
   1059      19771201       2.2775         1.4100         0.0927          2.7800         5.8750        0.2100                1.7025  
   1060      19771202       2.2825         1.4175         0.0928          2.7625         5.9000        0.2113                1.6978  
   1061      19771205       2.2525         1.3875         0.0929          2.6750         5.8250        0.2137                1.7378  
   1062      19771206       2.2625         1.3675         0.0932          2.6850         5.8550        0.2158                1.7778  
   1063      19771207       2.2650         1.3725         0.0944          2.7125         5.9450        0.2207                1.8378  
   1064      19771208       2.2675         1.3700         0.0956          2.7125         6.0675        0.2303                1.8933  
   1065      19771209       2.2575         1.3725         0.0954          2.7050         6.0450        0.2325                1.8788  
   1066      19771212       2.2125         1.3200         0.0951          2.6375         5.8550        0.2232                1.8300  
   1067      19771213       2.2400         1.3475         0.0930          2.6675         5.9050        0.2245                1.8642  
   1068      19771214       2.2300         1.3450         0.0945          2.6525         5.8700        0.2205                1.8350  
   1069      19771215       2.2325         1.3475         0.0940          2.6600         5.9875        0.2220                1.7750  
   1070      19771216       2.2325         1.3475         0.0931          2.6475         5.9250        0.2195                1.7850  
   1071      19771219       2.2350         1.3475         0.0935          2.6525         5.9550        0.2138                1.7787  
   1072      19771220       2.2575         1.3550         0.0939          2.6750         5.9850        0.2170                1.8187  
   1073      19771221       2.2550         1.3600         0.0901          2.6950         6.0225        0.2185                1.8392  
   1074      19771222       2.2650         1.3525         0.0902          2.7100         6.1150        0.2215                1.8513  
   1075      19771223       2.2625         1.3525         0.0903          2.7450         6.0950        0.2223                1.9066  
   1076      19771227       2.2525         1.3575         0.0899          2.8000         6.0490        0.2227                1.9246  
   1077      19771228       2.2500         1.3500         0.0915          2.8300         6.0140        0.2167                1.9100  
   1078      19771229       2.2475         1.3425         0.0948          2.8025         5.9990        0.2115                1.9431  
   1079      19771230       2.2375         1.3450         0.0940          2.7925         6.0195        0.2104                1.9203  
   1080      19780103       2.2300         1.2975         0.0939          2.7500         5.9675        0.2087                1.9517  
   1081      19780104       2.2300         1.3075         0.0911          2.7750         6.0175        0.2072                1.9730  
   1082      19780105       2.2175         1.2975         0.0915          2.7350         5.9500        0.2064                1.9500  
   1083      19780106       2.2250         1.2900         0.0918          2.7700         5.9550        0.2030                1.9600  
   1084      19780109       2.2325         1.2975         0.0919          2.7625         5.9775        0.2028                1.9718  
   1085      19780110       2.2475         1.3125         0.0929          2.7975         6.0750        0.2110                2.0000  
   1086      19780111       2.2425         1.3150         0.0937          2.7900         6.0550        0.2118                1.9850  
   1087      19780112       2.2425         1.3275         0.0934          2.7750         6.0550        0.2148                1.9800  
   1088      19780113       2.2375         1.3225         0.0935          2.7675         6.0150        0.2139                1.9805  
   1089      19780116       2.2225         1.2825         0.0932          2.7000         5.8675        0.2094                2.0125  
   1090      19780117       2.2175         1.2850         0.0947          2.7075         5.6175        0.1999                1.9950  
   1091      19780118       2.2175         1.2975         0.0949          2.7075         5.6350        0.1990                1.9501  
   1092      19780119       2.2275         1.3100         0.0943          2.7075         5.6125        0.1992                1.9667  
   1093      19780123       2.2600         1.3600         0.0958          2.7550         5.7275        0.2052                1.9366  
   1094      19780124       2.2525         1.3400         0.0951          2.7375         5.6950        0.2048                1.9096  
   1095      19780125       2.2650         1.3600         0.0940          2.7350         5.7225        0.2067                1.9450  
   1096      19780126       2.2625         1.3450         0.0947          2.6975         5.6975        0.2018                1.9025  
   1097      19780127       2.2800         1.3600         0.0939          2.7250         5.7025        0.2028                1.8868  
   1098      19780130       2.2675         1.3475         0.0949          2.7075         5.7025        0.2026                1.9200  
   1099      19780131       2.2625         1.3275         0.0941          2.6675         5.6475        0.2045                1.9000  
   1100      19780201       2.2625         1.3225         0.0940          2.6750         5.6575        0.2076                1.9000  
   1101      19780202       2.2675         1.3325         0.0922          2.6850         5.7150        0.2072                1.9175  
   1102      19780203       2.2650         1.3300         0.0924          2.6750         5.7300        0.2086                1.9200  
   1103      19780206       2.2700         1.3300         0.0917          2.6825         5.7400        0.2078                1.9425  
   1104      19780208       2.2575         1.3200         0.0892          2.6500         5.6050        0.2035                1.9931  
   1105      19780209       2.2600         1.3175         0.0902          2.6625         5.5850        0.2022                1.9806  
   1106      19780210       2.2600         1.3100         0.0897          2.6925         5.5900        0.2028                1.9750  
   1107      19780214       2.2650         1.2800         0.0884          2.6950         5.6575        0.2065                1.9770  
   1108      19780215       2.2625         1.2675         0.0879          2.6650         5.6525        0.2079                1.9213  
   1109      19780216       2.2575         1.2425         0.0860          2.6500         5.6725        0.2107                1.9350  
   1110      19780217       2.2675         1.2500         0.0869          2.6550         5.7025        0.2129                1.8825  
   1111      19780221       2.2675         1.2600         0.0876          2.6450         5.8125        0.2168                1.9100  
   1112      19780222       2.2675         1.2600         0.0854          2.6375         5.7675        0.2152                1.8400  
   1113      19780223       2.2725         1.2455         0.0869          2.5960         5.8270        0.2201                1.8003  
   1114      19780224       2.2800         1.2335         0.0876          2.5955         5.8865        0.2214                1.7770  
   1115      19780227       2.2740         1.2085         0.0876          2.5820         5.8500        0.2175                1.7088  
   1116      19780228       2.2770         1.2120         0.0872          2.5920         5.8855        0.2217                1.6351  
   1117      19780301       2.2950         1.2600         0.0882          2.6550         6.1300        0.2313                1.5986  
   1118      19780302       2.3150         1.2750         0.0879          2.6675         6.1150        0.2276                1.5586  
   1119      19780303       2.3325         1.3100         0.0866          2.7100         6.2425        0.2358                1.5186  
   1120      19780306       2.3350         1.3100         0.0848          2.7250         6.2525        0.2373                1.4933  
   1121      19780307       2.3600         1.3300         0.0837          2.8050         6.4000        0.2458                1.4697  
   1122      19780308       2.3750         1.3500         0.0825          2.8275         6.6175        0.2535                1.5097  
   1123      19780309       2.3775         1.3375         0.0813          2.8025         6.7525        0.2597                1.5497  
   1124      19780310       2.3600         1.3125         0.0785          2.7650         6.4800        0.2510                1.5683  
   1125      19780313       2.3975         1.3550         0.0739          2.8375         6.7800        0.2610                1.5876  
   1126      19780314       2.4250         1.3700         0.0768          2.8375         6.7750        0.2575                1.6250  
   1127      19780315       2.4375         1.3900         0.0766          2.8825         6.7600        0.2600                1.5854  
   1128      19780316       2.4575         1.3875         0.0778          2.8800         6.8250        0.2585                1.5640  
   1129      19780317       2.5300         1.4300         0.0771          3.0100         7.1250        0.2645                1.5360  
   1130      19780320       2.4850         1.4150         0.0753          2.9550         7.1075        0.2597                1.5179  
   1131      19780321       2.4675         1.3850         0.0761          2.9125         6.9800        0.2552                1.5579  
   1132      19780322       2.4850         1.4100         0.0773          2.9500         7.0950        0.2605                1.5604  
   1133      19780323       2.5100         1.4050         0.0801          2.9500         7.1400        0.2667                1.5810  
   1134      19780327       2.5600         1.4625         0.0807          3.0300         7.4000        0.2753                1.6721  
   1135      19780328       2.5625         1.4550         0.0815          3.0225         7.3100        0.2795                1.7288  
   1136      19780329       2.5150         1.4050         0.0809          2.9250         7.0100        0.2695                1.7251  
   1137      19780330       2.5150         1.3750         0.0791          3.0350         6.7300        0.2595                1.7000  
   1138      19780331       2.5625         1.4200         0.0798          3.1350         6.8950        0.2615                1.6865  
   1139      19780403       2.5450         1.4050         0.0781          3.1125         6.5950        0.2515                1.6250  
   1140      19780404       2.5625         1.4225         0.0767          3.1800         6.7150        0.2480                1.6446  
   1141      19780405       2.5900         1.4250         0.0777          3.2175         6.8250        0.2488                1.6600  
   1142      19780406       2.5925         1.4100         0.0786          3.1975         6.8650        0.2538                1.6963  
   1143      19780407       2.6325         1.4375         0.0783          3.2650         7.0025        0.2608                1.7050  
   1144      19780410       2.6575         1.4600         0.0799          3.3175         7.0700        0.2595                1.7375  
   1145      19780411       2.6400         1.4750         0.0792          3.3075         7.0900        0.2593                1.7998  
   1146      19780412       2.6200         1.4650         0.0793          3.2250         7.2200        0.2683                1.8098  
   1147      19780413       2.5725         1.4350         0.0791          3.1325         7.1350        0.2703                1.7905  
   1148      19780414       2.5925         1.4950         0.0784          3.2225         7.3625        0.2793                1.7800  
   1149      19780417       2.6025         1.5250         0.0772          3.2625         7.2100        0.2807                1.7650  
   1150      19780418       2.6000         1.5175         0.0761          3.2450         7.2200        0.2732                1.7633  
   1151      19780419       2.5825         1.5025         0.0752          3.2225         7.2400        0.2748                1.7778  
   1152      19780420       2.5650         1.4875         0.0758          3.1775         6.9800        0.2648                1.7784  
   1153      19780421       2.5450         1.4925         0.0774          3.1500         7.1325        0.2665                1.7425  
   1154      19780424       2.4550         1.4325         0.0763          2.9650         6.8325        0.2565                1.7225  
   1155      19780425       2.5015         1.4565         0.0757          3.0535         7.0060        0.2630                1.6808  
   1156      19780426       2.4590         1.4250         0.0776          3.0150         6.8810        0.2605                1.6497  
   1157      19780427       2.4690         1.4215         0.0772          3.0565         6.9760        0.2619                1.6223  
   1158      19780428       2.4755         1.4380         0.0782          3.1140         7.0640        0.2668                1.5825  
   1159      19780501       2.4500         1.4200         0.0793          3.0450         7.0850        0.2655                1.5638  
   1160      19780502       2.4475         1.4125         0.0774          2.9850         6.9900        0.2667                1.5583  
   1161      19780503       2.4500         1.4300         0.0760          2.9775         6.9375        0.2645                1.5450  
   1162      19780504       2.4900         1.4675         0.0753          3.0025         6.9950        0.2658                1.5471  
   1163      19780505       2.5175         1.4825         0.0755          3.0325         7.0900        0.2665                1.5371  
   1164      19780508       2.4875         1.4625         0.0764          3.0025         6.9400        0.2579                1.5292  
   1165      19780509       2.5100         1.4700         0.0756          3.0250         7.0375        0.2640                1.5450  
   1166      19780510       2.5100         1.4700         0.0740          3.0375         7.0800        0.2675                1.5789  
   1167      19780511       2.5425         1.4900         0.0736          3.0800         7.0850        0.2703                1.5893  
   1168      19780512       2.5350         1.4875         0.0723          3.1225         7.1650        0.2755                1.5875  
   1169      19780515       2.5700         1.5025         0.0727          3.2100         7.2100        0.2735                1.6088  
   1170      19780516       2.5625         1.5075         0.0724          3.2100         7.1700        0.2703                1.6355  
   1171      19780517       2.5625         1.5000         0.0717          3.2200         7.0975        0.2655                1.6200  
   1172      19780518       2.5775         1.4950         0.0727          3.2225         7.1725        0.2722                1.6300  
   1173      19780519       2.5700         1.4875         0.0732          3.2175         7.1000        0.2685                1.6300  
   1174      19780522       2.5700         1.4700         0.0732          3.2325         7.0675        0.2687                1.6185  
   1175      19780523       2.6300         1.5250         0.0729          3.3350         7.1625        0.2715                1.6324  
   1176      19780524       2.6200         1.5150         0.0735          3.2950         7.1275        0.2690                1.6675  
   1177      19780525       2.6700         1.5475         0.0742          3.3325         7.3950        0.2790                1.6600  
   1178      19780526       2.6675         1.5350         0.0752          3.3275         7.3500        0.2813                1.6850  
   1179      19780530       2.7000         1.5400         0.0750          3.3925         7.4525        0.2897                1.6870  
   1180      19780531       2.6950         1.4925         0.0751          3.3200         7.3700        0.2830                1.7100  
   1181      19780601       2.6550         1.4700         0.0774          3.2625         7.3250        0.2835                1.7475  
   1182      19780602       2.6100         1.4175         0.0766          3.2350         7.0250        0.2735                1.8201  
   1183      19780605       2.6400         1.4425         0.0756          3.2950         7.0575        0.2695                1.8575  
   1184      19780606       2.6275         1.4275         0.0732          3.2900         6.9400        0.2705                1.7259  
   1185      19780607       2.5875         1.3875         0.0730          3.2475         6.8250        0.2620                1.7398  
   1186      19780608       2.5775         1.3900         0.0744          3.2450         6.8700        0.2608                1.7350  
   1187      19780609       2.5600         1.3425         0.0739          3.1750         6.9000        0.2597                1.7100  
   1188      19780612       2.5775         1.3600         0.0729          3.1050         6.9325        0.2573                1.6550  
   1189      19780613       2.5750         1.3800         0.0711          3.1025         6.8550        0.2552                1.6613  
   1190      19780614       2.5550         1.3525         0.0708          3.0950         6.6500        0.2482                1.6691  
   1191      19780615       2.5400         1.3775         0.0700          3.1275         6.7100        0.2512                1.6985  
   1192      19780616       2.5350         1.3975         0.0704          3.2125         6.7750        0.2552                1.6515  
   1193      19780619       2.5725         1.4250         0.0691          3.2425         6.8125        0.2575                1.5830  
   1194      19780620       2.5875         1.4075         0.0683          3.2250         6.8850        0.2617                1.6252  
   1195      19780621       2.5725         1.3600         0.0695          3.1950         6.7600        0.2530                1.6260  
   1196      19780622       2.5950         1.3550         0.0693          3.2250         6.8650        0.2543                1.6375  
   1197      19780623       2.5775         1.3400         0.0692          3.2125         6.7900        0.2555                1.6090  
   1198      19780626       2.5625         1.3050         0.0699          3.2100         6.9200        0.2633                1.6225  
   1199      19780627       2.5400         1.2980         0.0714          3.1615         6.8070        0.2547                1.5903  
   1200      19780628       2.4795         1.2695         0.0712          3.1195         6.7375        0.2482                1.5672  
   1201      19780629       2.4770         1.2805         0.0707          3.1220         6.7430        0.2498                1.5400  
   1202      19780630       2.5080         1.3275         0.0703          3.1675         6.7720        0.2510                1.4862  
   1203      19780703       2.4750         1.3075         0.0693          3.2050         6.5750        0.2408                1.4218  
   1204      19780705       2.5050         1.3325         0.0665          3.3350         6.7350        0.2447                1.3823  
   1205      19780706       2.5050         1.3500         0.0679          3.2950         6.8250        0.2492                1.3423  
   1206      19780707       2.4800         1.3450         0.0681          3.2925         6.8375        0.2518                1.3663  
   1207      19780710       2.4700         1.3450         0.0660          3.2575         6.8125        0.2523                1.3350  
   1208      19780711       2.4425         1.3350         0.0670          3.2525         6.7650        0.2495                1.3381  
   1209      19780712       2.4000         1.3300         0.0660          3.1925         6.7350        0.2483                1.3188  
   1210      19780713       2.3825         1.3400         0.0654          3.1675         6.6075        0.2463                1.3125  
   1211      19780714       2.3875         1.3200         0.0646          3.1550         6.4875        0.2440                1.2725  
   1212      19780717       2.3475         1.2600         0.0632          3.1175         6.3600        0.2363                1.2325  
   1213      19780718       2.2925         1.2000         0.0627          3.0625         6.2750        0.2328                1.2039  
   1214      19780719       2.3125         1.2425         0.0643          3.0750         6.3300        0.2353                1.2308  
   1215      19780720       2.3250         1.2450         0.0650          3.1075         6.3650        0.2402                1.2102  
   1216      19780721       2.3275         1.2550         0.0625          3.1875         6.4650        0.2448                1.1702  
   1217      19780724       2.2900         1.2125         0.0615          3.0900         6.2850        0.2370                1.1363  
   1218      19780725       2.2775         1.2100         0.0612          3.1150         6.2300        0.2337                1.0900  
   1219      19780726       2.3025         1.2325         0.0616          3.1500         6.2695        0.2355                1.1703  
   1220      19780727       2.2850         1.2375         0.0643          3.1525         6.2650        0.2373                1.2148  
   1221      19780728       2.2775         1.2725         0.0690          3.1575         6.2805        0.2361                1.2444  
   1222      19780731       2.2800         1.3250         0.0645          3.1575         6.2530        0.2341                1.2846  
   1223      19780801       2.2550         1.2875         0.0641          3.1175         6.1425        0.2290                1.2112  
   1224      19780802       2.2100         1.2500         0.0666          3.0975         6.0875        0.2265                1.2250  
   1225      19780803       2.2025         1.2625         0.0697          3.1275         6.1125        0.2268                1.1900  
   1226      19780804       2.1850         1.2800         0.0711          3.1475         6.1200        0.2283                1.2256  
   1227      19780807       2.1400         1.2275         0.0711          3.0525         6.0125        0.2252                1.2254  
   1228      19780808       2.1650         1.2400         0.0709          3.0775         6.0125        0.2263                1.2669  
   1229      19780809       2.1875         1.2525         0.0723          3.1125         6.0925        0.2278                1.2700  
   1230      19780810       2.1900         1.2525         0.0740          3.1225         6.1000        0.2292                1.3096  
   1231      19780811       2.1350         1.2425         0.0745          3.1875         6.1750        0.2380                1.3045  
   1232      19780814       2.1650         1.2800         0.0721          3.2450         6.3350        0.2447                1.4300  
   1233      19780815       2.2275         1.2850         0.0726          3.3050         6.4375        0.2512                1.3525  
   1234      19780816       2.1850         1.2650         0.0712          3.2450         6.3275        0.2440                1.3966  
   1235      19780817       2.2000         1.2825         0.0703          3.2675         6.4400        0.2482                1.4475  
   1236      19780818       2.2325         1.2825         0.0691          3.2975         6.4475        0.2508                1.5250  
   1237      19780821       2.2400         1.2750         0.0695          3.2425         6.4775        0.2535                1.4456  
   1238      19780822       2.2425         1.2675         0.0704          3.2400         6.4550        0.2512                1.5157  
   1239      19780823       2.2175         1.2625         0.0699          3.2975         6.5425        0.2574                1.4900  
   1240      19780824       2.2250         1.2875         0.0708          3.3350         6.6300        0.2635                1.5024  
   1241      19780825       2.2175         1.2875         0.0719          3.3550         6.6800        0.2678                1.5500  
   1242      19780828       2.2025         1.2750         0.0721          3.3050         6.4790        0.2573                1.5566  
   1243      19780829       2.1730         1.2760         0.0721          3.2545         6.4160        0.2600                1.5323  
   1244      19780830       2.2015         1.3070         0.0723          3.3015         6.4810        0.2620                1.5253  
   1245      19780831       2.2065         1.3235         0.0739          3.3150         6.4350        0.2521                1.5259  
   1246      19780901       2.2250         1.3550         0.0770          3.3375         6.4450        0.2540                1.5355  
   1247      19780905       2.2050         1.3475         0.0766          3.2975         6.3050        0.2482                1.5038  
   1248      19780906       2.2050         1.3725         0.0791          3.3275         6.3775        0.2503                1.5033  
   1249      19780907       2.2150         1.4150         0.0783          3.3425         6.3850        0.2513                1.4838  
   1250      19780908       2.2200         1.4400         0.0804          3.3400         6.4800        0.2540                1.4438  
   1251      19780911       2.2400         1.4375         0.0790          3.3250         6.5050        0.2552                1.4613  
   1252      19780912       2.2450         1.4275         0.0790          3.3175         6.5000        0.2523                1.5013  
   1253      19780913       2.2250         1.4500         0.0799          3.3325         6.6475        0.2618                1.5016  
   1254      19780914       2.2125         1.4325         0.0828          3.3125         6.5825        0.2582                1.4965  
   1255      19780915       2.1725         1.4000         0.0829          3.2525         6.5250        0.2570                1.5002  
   1256      19780918       2.1825         1.4175         0.0821          3.2750         6.5750        0.2613                1.5100  
   1257      19780919       2.2125         1.4425         0.0817          3.2975         6.6450        0.2630                1.4725  
   1258      19780920       2.2350         1.4575         0.0803          3.3750         6.7950        0.2726                1.4858  
   1259      19780921       2.2025         1.4300         0.0815          3.3400         6.5225        0.2626                1.4545  
   1260      19780922       2.1925         1.4250         0.0824          3.3900         6.4700        0.2550                1.4873  
   1261      19780925       2.2025         1.4350         0.0859          3.4275         6.4150        0.2488                1.5283  
   1262      19780926       2.2075         1.4275         0.0870          3.4125         6.4500        0.2525                1.5088  
   1263      19780927       2.2325         1.4450         0.0893          3.4350         6.5200        0.2531                1.4915  
   1264      19780928       2.2600         1.4425         0.0920          3.4375         6.5375        0.2507                1.4820  
   1265      19780929       2.2625         1.4250         0.0918          3.4250         6.5100        0.2484                1.4965  
   1266      19781002       2.2950         1.4450         0.0932          3.4825         6.6150        0.2495                1.5125  
   1267      19781003       2.2850         1.4575         0.0950          3.4650         6.6350        0.2542                1.5378  
   1268      19781004       2.2900         1.4500         0.0935          3.4375         6.7150        0.2563                1.5497  
   1269      19781005       2.2900         1.4600         0.0929          3.4550         6.7150        0.2544                1.5480  
   1270      19781006       2.2600         1.4475         0.0949          3.4450         6.6250        0.2502                1.5688  
   1271      19781010       2.2925         1.4675         0.0972          3.4525         6.7150        0.2533                1.5450  
   1272      19781011       2.2975         1.4775         0.0957          3.4350         6.7050        0.2527                1.5625  
   1273      19781012       2.3350         1.5000         0.0966          3.5025         6.8750        0.2582                1.5725  
   1274      19781013       2.3125         1.4925         0.0964          3.5275         6.9050        0.2586                1.5688  
   1275      19781016       2.3275         1.4900         0.0914          3.5300         6.9600        0.2652                1.5370  
   1276      19781017       2.3000         1.4650         0.0898          3.5100         6.8900        0.2613                1.5156  
   1277      19781018       2.2750         1.4225         0.0889          3.4975         6.7750        0.2573                1.5425  
   1278      19781019       2.2625         1.3775         0.0888          3.4625         6.7625        0.2577                1.4869  
   1279      19781020       2.2575         1.3600         0.0900          3.3800         6.7225        0.2563                1.4887  
   1280      19781023       2.2800         1.3800         0.0907          3.3500         6.7225        0.2570                1.4775  
   1281      19781024       2.3000         1.4000         0.0910          3.4075         6.8550        0.2612                1.4800  
   1282      19781025       2.3250         1.4100         0.0950          3.5250         6.9850        0.2655                1.5086  
   1283      19781026       2.3675         1.4175         0.0951          3.5900         7.0220        0.2653                1.4925  
   1284      19781027       2.3900         1.4300         0.0970          3.6475         7.2175        0.2656                1.5273  
   1285      19781030       2.3550         1.4325         0.0975          3.6400         7.2780        0.2653                1.5390  
   1286      19781031       2.3425         1.4125         0.0942          3.6150         7.1585        0.2623                1.5306  
   1287      19781101       2.3250         1.3950         0.0920          3.5800         7.0050        0.2558                1.5350  
   1288      19781102       2.3425         1.4075         0.0936          3.6075         7.0875        0.2567                1.5217  
   1289      19781103       2.3425         1.4250         0.0934          3.6675         7.1650        0.2573                1.5150  
   1290      19781106       2.3100         1.4025         0.0919          3.6300         7.0100        0.2518                1.5063  
   1291      19781108       2.3150         1.3825         0.0869          3.6050         6.8100        0.2423                1.4820  
   1292      19781109       2.2875         1.3725         0.0851          3.5675         6.6900        0.2365                1.4900  
   1293      19781110       2.2925         1.3925         0.0873          3.6275         6.8500        0.2417                1.5066  
   1294      19781113       2.3000         1.3800         0.0865          3.6725         6.8200        0.2425                1.4813  
   1295      19781114       2.2900         1.3800         0.0865          3.6250         6.7700        0.2392                1.4864  
   1296      19781115       2.2625         1.3350         0.0891          3.5475         6.5250        0.2320                1.4400  
   1297      19781116       2.2650         1.3400         0.0891          3.5825         6.6100        0.2362                1.3900  
   1298      19781117       2.2675         1.3475         0.0882          3.5850         6.6800        0.2380                1.4325  
   1299      19781120       2.2600         1.3175         0.0870          3.5725         6.6500        0.2378                1.4420  
   1300      19781121       2.2750         1.3300         0.0864          3.6275         6.7450        0.2418                1.4500  
   1301      19781122       2.2925         1.3325         0.0867          3.6775         6.8250        0.2487                1.4463  
   1302      19781127       2.2945         1.3345         0.0837          3.6860         6.7325        0.2421                1.4004  
   1303      19781128       2.2925         1.3055         0.0847          3.6345         6.6400        0.2415                1.3947  
   1304      19781129       2.3130         1.3465         0.0855          3.6670         6.7200        0.2480                1.3913  
   1305      19781130       2.3595         1.3875         0.0848          3.7080         6.7800        0.2501                1.3553  
   1306      19781201       2.3850         1.4125         0.0844          3.6625         6.7600        0.2498                1.2998  
   1307      19781204       2.3650         1.4025         0.0841          3.6100         6.6375        0.2437                1.2750  
   1308      19781205       2.3525         1.4025         0.0835          3.5675         6.6950        0.2443                1.2763  
   1309      19781206       2.3525         1.4125         0.0846          3.5725         6.7875        0.2462                1.2736  
   1310      19781207       2.3625         1.4425         0.0873          3.5925         6.8700        0.2483                1.2799  
   1311      19781208       2.3700         1.4425         0.0867          3.5800         6.8275        0.2465                1.2751  
   1312      19781211       2.3450         1.4275         0.0892          3.4825         6.7375        0.2417                1.2687  
   1313      19781212       2.3175         1.4075         0.0876          3.4875         6.8050        0.2438                1.2287  
   1314      19781213       2.3175         1.4075         0.0863          3.4150         6.7925        0.2452                1.1887  
   1315      19781214       2.3100         1.4050         0.0866          3.3900         6.8525        0.2472                1.2487  
   1316      19781215       2.3150         1.4100         0.0874          3.4350         6.8950        0.2502                1.2734  
   1317      19781218       2.3375         1.4225         0.0899          3.4775         7.0250        0.2577                1.2690  
   1318      19781219       2.3300         1.3900         0.0899          3.4625         7.0250        0.2577                1.2629  
   1319      19781220       2.3150         1.3625         0.0875          3.4200         6.9650        0.2563                1.2744  
   1320      19781221       2.3075         1.3425         0.0878          3.3850         6.9625        0.2541                1.2860  
   1321      19781222       2.3125         1.3575         0.0850          3.4000         6.9300        0.2510                1.3164  
   1322      19781226       2.3175         1.3400         0.0837          3.3850         6.8575        0.2506                1.3400  
   1323      19781227       2.3150         1.3425         0.0836          3.4225         6.8925        0.2514                1.3318  
   1324      19781228       2.3250         1.3300         0.0833          3.4475         6.8640        0.2475                1.3240  
   1325      19781229       2.3175         1.3300         0.0843          3.4325         6.8770        0.2470                1.3288  
   1326      19790102       2.3175         1.3125         0.0838          3.4075         6.8825        0.2468                1.3497  
   1327      19790103       2.2950         1.3025         0.0849          3.3725         6.8100        0.2451                1.3598  
   1328      19790104       2.2850         1.3100         0.0849          3.3225         6.8250        0.2448                1.3636  
   1329      19790105       2.2825         1.3450         0.0842          3.3400         6.8675        0.2472                1.3466  
   1330      19790108       2.2950         1.3700         0.0842          3.3675         6.9450        0.2483                1.3560  
   1331      19790109       2.2950         1.3550         0.0819          3.4050         6.9375        0.2497                1.3570  
   1332      19790110       2.2975         1.3475         0.0814          3.4650         6.8925        0.2482                1.3305  
   1333      19790111       2.3000         1.3550         0.0805          3.5450         6.9250        0.2494                1.2926  
   1334      19790112       2.3250         1.3750         0.0824          3.5450         7.0025        0.2515                1.3025  
   1335      19790115       2.3375         1.3650         0.0810          3.5475         7.1100        0.2552                1.3013  
   1336      19790116       2.3175         1.3525         0.0807          3.5025         7.0575        0.2522                1.2939  
   1337      19790117       2.3000         1.3350         0.0815          3.5450         7.0325        0.2523                1.2698  
   1338      19790118       2.3075         1.3475         0.0820          3.5225         7.0050        0.2506                1.3000  
   1339      19790119       2.3200         1.3750         0.0823          3.5550         7.0750        0.2553                1.2920  
   1340      19790122       2.3300         1.3550         0.0806          3.5075         7.1000        0.2554                1.2890  
   1341      19790123       2.3425         1.3750         0.0804          3.5275         7.1375        0.2562                1.2819  
   1342      19790124       2.3500         1.3750         0.0796          3.5200         7.0400        0.2521                1.2571  
   1343      19790125       2.3400         1.3625         0.0795          3.5100         7.0850        0.2537                1.2577  
   1344      19790126       2.3375         1.3475         0.0801          3.5025         6.9525        0.2496                1.2447  
   1345      19790129       2.3350         1.3450         0.0801          3.4925         6.9450        0.2480                1.2450  
   1346      19790130       2.3450         1.3675         0.0807          3.5350         7.0800        0.2535                1.2480  
   1347      19790131       2.3425         1.3625         0.0822          3.5150         7.0600        0.2514                1.2776  
   1348      19790201       2.3350         1.3700         0.0823          3.5175         7.0950        0.2533                1.2750  
   1349      19790202       2.3425         1.3775         0.0829          3.5450         7.1950        0.2597                1.2875  
   1350      19790205       2.3550         1.3900         0.0830          3.5850         7.2500        0.2632                1.2775  
   1351      19790206       2.3475         1.3850         0.0822          3.5625         7.2625        0.2657                1.2709  
   1352      19790207       2.3625         1.3975         0.0823          3.6250         7.4250        0.2735                1.2617  
   1353      19790208       2.3575         1.3925         0.0844          3.6175         7.3250        0.2717                1.2555  
   1354      19790209       2.3725         1.4250         0.0848          3.6750         7.5500        0.2810                1.2570  
   1355      19790212       2.3600         1.4150         0.0837          3.6450         7.4150        0.2760                1.2525  
   1356      19790213       2.3500         1.3925         0.0825          3.6225         7.3025        0.2677                1.2502  
   1357      19790214       2.3750         1.4000         0.0838          3.6350         7.5700        0.2777                1.2450  
   1358      19790215       2.3725         1.4075         0.0848          3.6250         7.4900        0.2765                1.2225  
   1359      19790216       2.3750         1.4025         0.0854          3.5900         7.5200        0.2757                1.2250  
   1360      19790220       2.3775         1.3950         0.0862          3.5850         7.7300        0.2857                1.2494  
   1361      19790221       2.3850         1.3850         0.0864          3.6875         7.6200        0.2808                1.2596  
   1362      19790222       2.3925         1.3900         0.0854          3.6625         7.6500        0.2798                1.2816  
   1363      19790223       2.4060         1.4035         0.0866          3.6075         7.7600        0.2814                1.2839  
   1364      19790226       2.4095         1.3905         0.0849          3.5805         7.5190        0.2730                1.2751  
   1365      19790227       2.4255         1.3910         0.0843          3.5755         7.6410        0.2750                1.2600  
   1366      19790228       2.4455         1.3580         0.0873          3.5775         7.6265        0.2748                1.2723  
   1367      19790301       2.4725         1.3975         0.0873          3.5825         7.7025        0.2767                1.2748  
   1368      19790302       2.4625         1.3875         0.0839          3.5425         7.5700        0.2685                1.2778  
   1369      19790305       2.4700         1.4125         0.0851          3.5525         7.6625        0.2723                1.3138  
   1370      19790306       2.4700         1.4125         0.0865          3.5200         7.7300        0.2763                1.3122  
   1371      19790307       2.4750         1.4175         0.0860          3.5325         7.7200        0.2748                1.3250  
   1372      19790308       2.4625         1.4025         0.0874          3.5200         7.5700        0.2713                1.3588  
   1373      19790309       2.4600         1.4050         0.0863          3.5400         7.5400        0.2707                1.3586  
   1374      19790312       2.4425         1.3775         0.0860          3.4700         7.4775        0.2680                1.3436  
   1375      19790313       2.4325         1.3525         0.0868          3.3825         7.4225        0.2657                1.3541  
   1376      19790314       2.4300         1.3425         0.0870          3.3575         7.4800        0.2675                1.3386  
   1377      19790315       2.4475         1.3675         0.0867          3.4050         7.5450        0.2732                1.3344  
   1378      19790316       2.4500         1.3600         0.0861          3.3925         7.5600        0.2740                1.3300  
   1379      19790319       2.4475         1.3550         0.0856          3.4125         7.6050        0.2752                1.3288  
   1380      19790320       2.4700         1.3625         0.0849          3.4025         7.6800        0.2778                1.3291  
   1381      19790321       2.4675         1.3775         0.0865          3.4250         7.7425        0.2814                1.3211  
   1382      19790322       2.4750         1.3800         0.0865          3.4225         7.7225        0.2782                1.3436  
   1383      19790323       2.4850         1.3750         0.0860          3.4525         7.7400        0.2778                1.3690  
   1384      19790326       2.4975         1.3800         0.0863          3.4675         7.8275        0.2823                1.3648  
   1385      19790327       2.4900         1.3625         0.0857          3.4775         7.7600        0.2790                1.3562  
   1386      19790328       2.5150         1.3775         0.0862          3.4800         7.8225        0.2819                1.3728  
   1387      19790329       2.5025         1.3675         0.0857          3.4000         7.7325        0.2776                1.3680  
   1388      19790330       2.5150         1.3700         0.0851          3.3975         7.7125        0.2757                1.3749  
   1389      19790402       2.5200         1.3900         0.0834          3.3425         7.6300        0.2733                1.3438  
   1390      19790403       2.4950         1.3625         0.0838          3.3350         7.4850        0.2674                1.3719  
   1391      19790404       2.5075         1.3675         0.0838          3.3625         7.5500        0.2711                1.3621  
   1392      19790405       2.5175         1.3750         0.0839          3.3775         7.5100        0.2679                1.3590  
   1393      19790406       2.5400         1.3800         0.0834          3.3650         7.6750        0.2723                1.3665  
   1394      19790409       2.5400         1.3925         0.0828          3.3450         7.6150        0.2695                1.4055  
   1395      19790410       2.5275         1.4100         0.0824          3.3775         7.4550        0.2644                1.4280  
   1396      19790411       2.5400         1.4375         0.0811          3.3975         7.5050        0.2663                1.4318  
   1397      19790412       2.5425         1.4325         0.0796          3.3825         7.3350        0.2603                1.4299  
   1398      19790416       2.5300         1.4200         0.0781          3.3650         7.2575        0.2576                1.4225  
   1399      19790417       2.5575         1.4425         0.0776          3.4175         7.3850        0.2642                1.4200  
   1400      19790418       2.5425         1.4225         0.0786          3.3975         7.2700        0.2591                1.4210  
   1401      19790419       2.5250         1.4000         0.0778          3.3875         7.3325        0.2613                1.4290  
   1402      19790420       2.5225         1.3900         0.0764          3.3825         7.2900        0.2612                1.4385  
   1403      19790423       2.5350         1.3850         0.0751          3.3975         7.2750        0.2597                1.4275  
   1404      19790424       2.5600         1.4075         0.0761          3.4700         7.3600        0.2647                1.4341  
   1405      19790425       2.5865         1.4230         0.0760          3.4345         7.4030        0.2650                1.4473  
   1406      19790426       2.5865         1.3930         0.0792          3.4295         7.3960        0.2641                1.4801  
   1407      19790427       2.6155         1.4090         0.0784          3.4830         7.3790        0.2624                1.5356  
   1408      19790430       2.6445         1.4545         0.0811          3.4875         7.3140        0.2626                1.5508  
   1409      19790501       2.6775         1.4900         0.0820          3.4650         7.3450        0.2629                1.5587  
   1410      19790502       2.7150         1.5475         0.0838          3.6100         7.4600        0.2658                1.5503  
   1411      19790503       2.6975         1.5350         0.0852          3.5950         7.4950        0.2656                1.5672  
   1412      19790504       2.7125         1.5525         0.0843          3.6050         7.5150        0.2641                1.5890  
   1413      19790507       2.6525         1.5275         0.0838          3.5650         7.3650        0.2603                1.5891  
   1414      19790508       2.6700         1.5250         0.0825          3.5775         7.2700        0.2587                1.5844  
   1415      19790509       2.7000         1.5750         0.0828          3.6700         7.3250        0.2607                1.5757  
   1416      19790510       2.7000         1.5650         0.0817          3.6325         7.3850        0.2633                1.5780  
   1417      19790511       2.6800         1.5750         0.0813          3.6875         7.2900        0.2587                1.5759  
   1418      19790514       2.6625         1.5650         0.0802          3.7650         7.2700        0.2578                1.5700  
   1419      19790515       2.6400         1.5375         0.0817          3.7225         7.2875        0.2586                1.5506  
   1420      19790516       2.6275         1.5175         0.0809          3.6625         7.2975        0.2618                1.5505  
   1421      19790517       2.6500         1.5375         0.0806          3.6025         7.3975        0.2629                1.5105  
   1422      19790518       2.6425         1.5275         0.0788          3.5725         7.3300        0.2611                1.5203  
   1423      19790521       2.6750         1.5475         0.0775          3.6050         7.4000        0.2647                1.5401  
   1424      19790522       2.6725         1.5425         0.0780          3.6300         7.4200        0.2629                1.5325  
   1425      19790523       2.6650         1.5350         0.0795          3.6575         7.4300        0.2625                1.5219  
   1426      19790524       2.6575         1.5200         0.0805          3.5950         7.3550        0.2613                1.5166  
   1427      19790525       2.6525         1.5075         0.0791          3.5425         7.3475        0.2596                1.5266  
   1428      19790529       2.6850         1.5325         0.0785          3.6075         7.3875        0.2606                1.5075  
   1429      19790530       2.6800         1.5200         0.0780          3.6250         7.3600        0.2599                1.5154  
   1430      19790531       2.6800         1.5175         0.0788          3.6675         7.3900        0.2602                1.5582  
   1431      19790601       2.6700         1.5125         0.0802          3.6950         7.3425        0.2573                1.7499  
   1432      19790604       2.6925         1.5375         0.0842          3.7125         7.3800        0.2584                1.8372  
   1433      19790605       2.6800         1.5150         0.0835          3.7375         7.3475        0.2567                1.8660  
   1434      19790606       2.7000         1.5300         0.0827          3.8575         7.4850        0.2597                1.8661  
   1435      19790607       2.6975         1.5375         0.0813          3.8450         7.5000        0.2596                1.8449  
   1436      19790608       2.7375         1.5700         0.0829          4.0375         7.5750        0.2621                1.8687  
   1437      19790611       2.7725         1.5700         0.0847          4.1950         7.6675        0.2688                1.8543  
   1438      19790612       2.7375         1.5600         0.0835          4.0800         7.6000        0.2649                1.8608  
   1439      19790613       2.7775         1.5925         0.0846          4.2200         7.6825        0.2672                1.9151  
   1440      19790614       2.8400         1.6300         0.0826          4.4100         7.8150        0.2705                2.0313  
   1441      19790615       2.9000         1.6500         0.0827          4.4275         8.0000        0.2718                1.9674  
   1442      19790618       2.8650         1.6300         0.0793          4.3450         7.8800        0.2686                1.9200  
   1443      19790619       2.8825         1.6400         0.0812          4.3925         7.8400        0.2683                1.9462  
   1444      19790620       2.9825         1.6875         0.0825          4.5125         8.1400        0.2757                1.9800  
   1445      19790621       3.0750         1.6875         0.0832          4.6825         8.2900        0.2820                2.0100  
   1446      19790622       3.1750         1.7150         0.0843          4.8375         8.5800        0.2915                1.9911  
   1447      19790625       3.1175         1.6875         0.0835          4.6750         8.3650        0.2863                2.0338  
   1448      19790626       3.1245         1.7190         0.0852          4.7220         8.3270        0.2871                2.0565  
   1449      19790627       3.0355         1.6755         0.0879          4.6680         8.0390        0.2835                2.0996  
   1450      19790628       2.9700         1.6635         0.0882          4.4900         7.7510        0.2793                2.1532  
   1451      19790629       2.9890         1.7060         0.0893          4.3245         7.4630        0.2719                2.2027  
   1452      19790702       3.0950         1.7550         0.0905          4.4875         7.5600        0.2758                2.1753  
   1453      19790703       3.1275         1.7600         0.0919          4.4725         7.6200        0.2767                2.1554  
   1454      19790705       3.1925         1.7850         0.0953          4.6550         7.9000        0.2843                2.1900  
   1455      19790706       3.1350         1.7425         0.0943          4.6450         7.8750        0.2817                2.1500  
   1456      19790709       3.1900         1.7675         0.0948          4.6675         7.9600        0.2873                2.1100  
   1457      19790710       3.1300         1.7125         0.0929          4.5550         7.7250        0.2847                2.1391  
   1458      19790711       3.1700         1.7350         0.0940          4.6175         7.8750        0.2872                2.1244  
   1459      19790712       3.0775         1.6750         0.0925          4.4175         7.5875        0.2793                2.0844  
   1460      19790713       3.1325         1.6950         0.0915          4.4100         7.7050        0.2813                2.0444  
   1461      19790716       3.0975         1.6700         0.0924          4.4600         7.6450        0.2795                2.0326  
   1462      19790717       3.1225         1.6775         0.0932          4.5250         7.7675        0.2887                2.0489  
   1463      19790718       3.1700         1.6875         0.0920          4.5450         7.8300        0.2878                2.0629  
   1464      19790719       3.1000         1.6300         0.0920          4.3950         7.7400        0.2902                2.1029  
   1465      19790720       3.1525         1.6450         0.0910          4.4200         7.8900        0.2967                2.1229  
   1466      19790723       3.0675         1.5850         0.0867          4.4050         7.6000        0.2867                2.0829  
   1467      19790724       3.0275         1.5325         0.0856          4.3050         7.6300        0.2835                2.0429  
   1468      19790725       2.9550         1.5075         0.0875          4.2750         7.4350        0.2758                2.0571  
   1469      19790726       2.9550         1.4950         0.0868          4.3525         7.5000        0.2809                2.0369  
   1470      19790727       2.8575         1.4350         0.0886          4.2725         7.3040        0.2743                1.9677  
   1471      19790730       2.7750         1.3800         0.0876          4.1600         7.1030        0.2684                1.9000  
   1472      19790731       2.8150         1.4000         0.0878          4.1050         7.1550        0.2692                1.9800  
   1473      19790801       2.8850         1.4350         0.0891          4.2175         7.2075        0.2697                2.0153  
   1474      19790802       2.7850         1.3850         0.0909          4.1450         7.2000        0.2685                1.9748  
   1475      19790803       2.8000         1.3950         0.0918          4.1150         7.1725        0.2667                1.9696  
   1476      19790806       2.7725         1.3900         0.0899          4.0700         6.9950        0.2627                1.9450  
   1477      19790807       2.7775         1.4000         0.0904          4.0850         6.9900        0.2621                1.9500  
   1478      19790808       2.8175         1.4550         0.0922          4.1650         7.0675        0.2668                1.9729  
   1479      19790809       2.8125         1.4750         0.0916          4.1750         7.0650        0.2677                2.0050  
   1480      19790810       2.7975         1.4550         0.0908          4.1600         7.1125        0.2692                2.0062  
   1481      19790813       2.7300         1.4450         0.0902          4.1175         6.9750        0.2677                2.0100  
   1482      19790814       2.8175         1.4975         0.0918          4.3175         7.1750        0.2758                2.0375  
   1483      19790815       2.8025         1.4800         0.0913          4.3450         7.0975        0.2723                2.0263  
   1484      19790816       2.8325         1.4825         0.0921          4.3800         7.2400        0.2810                2.0350  
   1485      19790817       2.8275         1.4750         0.0919          4.3850         7.1900        0.2783                2.0535  
   1486      19790820       2.8100         1.4525         0.0908          4.3625         7.1650        0.2782                2.0699  
   1487      19790821       2.8675         1.4925         0.0920          4.4850         7.3325        0.2867                2.0982  
   1488      19790822       2.8375         1.4725         0.0914          4.4200         7.2175        0.2812                2.1205  
   1489      19790823       2.8025         1.4575         0.0940          4.3725         7.2825        0.2872                2.1496  
   1490      19790824       2.8250         1.4725         0.0955          4.4475         7.3250        0.2903                2.1139  
   1491      19790827       2.8350         1.4575         0.0952          4.4050         7.1850        0.2843                2.1593  
   1492      19790828       2.8180         1.4880         0.0945          4.3910         7.2300        0.2847                2.1503  
   1493      19790829       2.8545         1.5265         0.0955          4.4950         7.3060        0.2898                2.1340  
   1494      19790830       2.8685         1.5445         0.0968          4.5390         7.2505        0.2876                2.1152  
   1495      19790831       2.8685         1.5605         0.0969          4.5440         7.2230        0.2824                2.0951  
   1496      19790904       2.7675         1.5300         0.0961          4.3625         6.9600        0.2703                2.0822  
   1497      19790905       2.7675         1.5275         0.0993          4.4150         7.0800        0.2732                2.0809  
   1498      19790906       2.7175         1.5075         0.0983          4.3225         6.9850        0.2712                2.0760  
   1499      19790907       2.7250         1.5250         0.0977          4.3325         6.9750        0.2708                2.0589  
   1500      19790910       2.7750         1.5400         0.0973          4.4150         7.0725        0.2738                2.0426  
   1501      19790911       2.7375         1.5200         0.1001          4.3675         7.0150        0.2757                2.0404  
   1502      19790912       2.7425         1.5250         0.0996          4.3675         7.0550        0.2738                2.0795  
   1503      19790913       2.8275         1.5700         0.1019          4.5550         7.3475        0.2838                2.1123  
   1504      19790914       2.7775         1.5550         0.1014          4.4825         7.1800        0.2855                2.1482  
   1505      19790917       2.7825         1.5775         0.1010          4.5200         7.2300        0.2887                2.1535  
   1506      19790918       2.8000         1.5825         0.0975          4.4900         7.2000        0.2857                2.1444  
   1507      19790919       2.7850         1.5725         0.0986          4.4550         7.1875        0.2863                2.1208  
   1508      19790920       2.8150         1.5850         0.0969          4.4750         7.2625        0.2887                2.1483  
   1509      19790921       2.8000         1.5650         0.0980          4.4925         7.2400        0.2863                2.1737  
   1510      19790924       2.8125         1.5650         0.0965          4.5275         7.2000        0.2867                2.1612  
   1511      19790925       2.7650         1.5250         0.0968          4.4450         7.0475        0.2765                2.1521  
   1512      19790926       2.7650         1.5350         0.1036          4.4375         7.0675        0.2707                2.1588  
   1513      19790927       2.8550         1.5875         0.1114          4.5600         7.2775        0.2738                2.1541  
   1514      19790928       2.8250         1.5725         0.1128          4.5075         7.1225        0.2690                2.1381  
   1515      19791001       2.9050         1.6175         0.1206          4.6550         7.2250        0.2702                2.1629  
   1516      19791002       2.8750         1.5925         0.1194          4.6150         7.1700        0.2680                2.1750  
   1517      19791003       2.8975         1.6000         0.1184          4.7225         7.1600        0.2697                2.1649  
   1518      19791004       2.9075         1.6150         0.1189          4.6750         7.1300        0.2688                2.1823  
   1519      19791005       2.8850         1.5925         0.1239          4.5850         7.1050        0.2671                2.1821  
   1520      19791008       2.8575         1.5750         0.1264          4.5525         6.9950        0.2655                2.1895  
   1521      19791009       2.8200         1.5300         0.1272          4.3600         6.8900        0.2648                2.1648  
   1522      19791010       2.8150         1.5400         0.1261          4.3550         6.9000        0.2657                2.1364  
   1523      19791011       2.8075         1.5400         0.1229          4.3650         6.8300        0.2653                2.1314  
   1524      19791012       2.8125         1.5325         0.1279          4.3950         6.7650        0.2653                2.0818  
   1525      19791015       2.7600         1.4850         0.1329          4.3325         6.5750        0.2580                2.0885  
   1526      19791016       2.7700         1.4675         0.1360          4.3950         6.5925        0.2587                2.1100  
   1527      19791017       2.7950         1.5000         0.1326          4.4650         6.6300        0.2600                2.0528  
   1528      19791018       2.7825         1.4900         0.1351          4.4575         6.6050        0.2568                2.0516  
   1529      19791019       2.8175         1.5125         0.1401          4.5600         6.5600        0.2547                2.1698  
   1530      19791022       2.8000         1.5100         0.1435          4.5400         6.5300        0.2532                2.1528  
   1531      19791023       2.7725         1.4900         0.1385          4.4675         6.4500        0.2527                2.1462  
   1532      19791024       2.7150         1.4625         0.1367          4.3700         6.4500        0.2542                2.1485  
   1533      19791025       2.6525         1.4425         0.1417          4.3450         6.4450        0.2553                2.1495  
   1534      19791026       2.5900         1.3925         0.1413          4.1700         6.3670        0.2527                2.1406  
   1535      19791029       2.6175         1.4025         0.1396          4.1775         6.4615        0.2593                2.1494  
   1536      19791030       2.6250         1.4100         0.1387          4.1850         6.5200        0.2584                2.1050  
   1537      19791031       2.6450         1.4325         0.1408          4.2125         6.6320        0.2597                2.1230  
   1538      19791101       2.5800         1.3850         0.1443          4.0650         6.6150        0.2602                2.1199  
   1539      19791102       2.6100         1.4075         0.1486          4.0975         6.6575        0.2617                2.1129  
   1540      19791105       2.6325         1.4275         0.1520          4.1650         6.6650        0.2608                2.1098  
   1541      19791106       2.6125         1.4150         0.1484          4.1775         6.6550        0.2573                2.1338  
   1542      19791107       2.6250         1.4250         0.1488          4.2150         6.6700        0.2612                2.1356  
   1543      19791108       2.6125         1.4225         0.1499          4.2075         6.6950        0.2607                2.1397  
   1544      19791109       2.6200         1.4375         0.1549          4.2275         6.7075        0.2617                2.1545  
   1545      19791112       2.6575         1.4800         0.1599          4.3125         6.8575        0.2660                2.1721  
   1546      19791113       2.6900         1.4825         0.1564          4.4000         6.8300        0.2677                2.1851  
   1547      19791114       2.7425         1.4900         0.1591          4.4250         6.9050        0.2672                2.1548  
   1548      19791115       2.7175         1.4675         0.1541          4.3350         6.9350        0.2643                2.1625  
   1549      19791116       2.7075         1.4775         0.1573          4.3700         6.9150        0.2677                2.1829  
   1550      19791119       2.7025         1.4750         0.1523          4.3325         6.8350        0.2653                2.1727  
   1551      19791120       2.7275         1.4825         0.1502          4.3625         6.8850        0.2693                2.1714  
   1552      19791121       2.7675         1.4900         0.1552          4.3850         6.8950        0.2710                2.1690  
   1553      19791123       2.7625         1.4850         0.1602          4.3725         6.8900        0.2722                2.1770  
   1554      19791126       2.7250         1.4475         0.1552          4.2575         6.6875        0.2633                2.1900  
   1555      19791127       2.7525         1.4705         0.1562          4.3020         6.7150        0.2625                2.1754  
   1556      19791128       2.7870         1.4890         0.1591          4.3450         6.6750        0.2610                2.1499  
   1557      19791129       2.8045         1.4855         0.1641          4.3780         6.7350        0.2603                2.1028  
   1558      19791130       2.8765         1.5650         0.1686          4.5205         6.8175        0.2642                2.0870  
   1559      19791203       2.8925         1.6025         0.1690          4.5125         6.7875        0.2620                2.0185  
   1560      19791204       2.9025         1.5850         0.1686          4.4550         6.7575        0.2587                1.9785  
   1561      19791205       2.8750         1.5825         0.1680          4.4050         6.6950        0.2573                1.9970  
   1562      19791206       2.8475         1.5725         0.1630          4.3575         6.5900        0.2537                1.9800  
   1563      19791207       2.8550         1.5675         0.1580          4.4050         6.5950        0.2529                1.9400  
   1564      19791210       2.8500         1.5625         0.1549          4.4500         6.6100        0.2516                1.9775  
   1565      19791211       2.8825         1.5800         0.1575          4.4875         6.7050        0.2529                1.9625  
   1566      19791212       2.8700         1.5900         0.1526          4.5050         6.6550        0.2501                1.9225  
   1567      19791213       2.8600         1.5700         0.1552          4.4650         6.6500        0.2514                1.9265  
   1568      19791214       2.8650         1.5825         0.1602          4.5025         6.6850        0.2530                1.9235  
   1569      19791217       2.8425         1.5625         0.1652          4.4450         6.5925        0.2504                1.9155  
   1570      19791218       2.8375         1.5625         0.1686          4.4250         6.6150        0.2518                1.9225  
   1571      19791219       2.8525         1.5775         0.1636          4.4550         6.6700        0.2528                1.9390  
   1572      19791220       2.8625         1.5875         0.1611          4.5175         6.6775        0.2524                1.9320  
   1573      19791221       2.8725         1.6000         0.1648          4.5425         6.6825        0.2513                1.9045  
   1574      19791226       2.9400         1.6275         0.1698          4.6425         6.6915        0.2492                1.8735  
   1575      19791227       2.8925         1.6025         0.1668          4.5900         6.6270        0.2430                1.8320  
   1576      19791228       2.9125         1.6000         0.1680          4.5850         6.6660        0.2452                1.8155  
   1577      19791231       2.8925         1.5975         0.1631          4.5425         6.6005        0.2410                1.8155  
   1578      19800102       2.8650         1.5500         0.1564          4.4550         6.6350        0.2413                1.7760  
   1579      19800103       2.8650         1.5700         0.1537          4.4625         6.7000        0.2432                1.7150  
   1580      19800104       2.8425         1.5425         0.1580          4.4550         6.6550        0.2422                1.7615  
   1581      19800109       2.7425         1.4825         0.1602          4.2550         6.3550        0.2322                1.7615  
   1582      19800110       2.6525         1.4225         0.1581          4.1525         6.5175        0.2355                1.7950  
   1583      19800111       2.7275         1.4450         0.1668          4.2475         6.5850        0.2377                1.8300  
   1584      19800114       2.7050         1.4425         0.1749          4.2675         6.5800        0.2365                1.7900  
   1585      19800115       2.7125         1.4500         0.1735          4.3275         6.5625        0.2345                1.7335  
   1586      19800116       2.6950         1.4450         0.1780          4.3525         6.5500        0.2332                1.7335  
   1587      19800117       2.7675         1.4800         0.1834          4.5375         6.7700        0.2398                1.7395  
   1588      19800118       2.7325         1.4600         0.1831          4.5125         6.7050        0.2398                1.7380  
   1589      19800121       2.7125         1.4500         0.1888          4.4650         6.6250        0.2401                1.7270  
   1590      19800122       2.7050         1.4475         0.1970          4.5050         6.5850        0.2369                1.6745  
   1591      19800123       2.7475         1.4675         0.2030          4.5700         6.7225        0.2397                1.6245  
   1592      19800124       2.7225         1.4450         0.2063          4.5075         6.6350        0.2371                1.6505  
   1593      19800125       2.7050         1.4425         0.1973          4.4850         6.6050        0.2352                1.6375  
   1594      19800128       2.7250         1.4500         0.1811          4.5650         6.6150        0.2358                1.6550  
   1595      19800129       2.7325         1.4475         0.2024          4.5200         6.6100        0.2367                1.6500  
   1596      19800130       2.7550         1.4700         0.2106          4.6200         6.6675        0.2411                1.6500  
   1597      19800131       2.7475         1.4650         0.2201          4.6775         6.7300        0.2416                1.6640  
   1598      19800201       2.7675         1.4750         0.2238          4.7275         6.6850        0.2413                1.6860  
   1599      19800204       2.7875         1.5100         0.2317          4.7750         6.8125        0.2458                1.6895  
   1600      19800205       2.7775         1.5025         0.2161          4.7100         6.7500        0.2441                1.6600  
   1601      19800206       2.7575         1.5000         0.2191          4.6075         6.7350        0.2437                1.6760  
   1602      19800207       2.7550         1.4925         0.2259          4.5775         6.7900        0.2463                1.6620  
   1603      19800208       2.7475         1.4975         0.2479          4.5650         6.7500        0.2432                1.6635  
   1604      19800211       2.7575         1.5050         0.2660          4.6325         6.7500        0.2418                1.6530  
   1605      19800213       2.7575         1.4875         0.2939          4.5025         6.6825        0.2398                1.6380  
   1606      19800214       2.7350         1.4550         0.2655          4.4625         6.5975        0.2343                1.6300  
   1607      19800215       2.7250         1.4375         0.2544          4.4625         6.5425        0.2327                1.6645  
   1608      19800219       2.6950         1.3800         0.2163          4.3975         6.3850        0.2277                1.6860  
   1609      19800220       2.7000         1.4000         0.2332          4.4325         6.4375        0.2282                1.6750  
   1610      19800221       2.6925         1.3975         0.2435          4.4525         6.4475        0.2293                1.6845  
   1611      19800222       2.6725         1.3700         0.2110          4.4375         6.4150        0.2282                1.7010  
   1612      19800225       2.6850         1.3725         0.2062          4.4775         6.4150        0.2298                1.7280  
   1613      19800226       2.7050         1.3665         0.2248          4.4405         6.4145        0.2293                1.7540  
   1614      19800227       2.7085         1.3840         0.2164          4.4225         6.5260        0.2328                1.7722  
   1615      19800228       2.7265         1.4290         0.2271          4.4400         6.5165        0.2312                1.7962  
   1616      19800229       2.7360         1.4605         0.2454          4.4450         6.5265        0.2317                1.8174  
   1617      19800303       2.7425         1.4875         0.2699          4.4625         6.6050        0.2318                1.8700  
   1618      19800304       2.7700         1.5225         0.2565          4.5650         6.6650        0.2333                1.9075  
   1619      19800305       2.7750         1.5100         0.2582          4.5775         6.6450        0.2343                1.9450  
   1620      19800306       2.7575         1.4850         0.2445          4.5025         6.5450        0.2314                1.9050  
   1621      19800307       2.7475         1.4750         0.2274          4.4925         6.4850        0.2290                1.9150  
   1622      19800310       2.7175         1.4350         0.1983          4.3900         6.4350        0.2272                1.9220  
   1623      19800311       2.7100         1.4275         0.2189          4.3925         6.3925        0.2261                1.9065  
   1624      19800312       2.7325         1.4475         0.2024          4.3825         6.4450        0.2286                1.9095  
   1625      19800313       2.7050         1.4325         0.1882          4.3525         6.3450        0.2236                1.9090  
   1626      19800314       2.7325         1.4350         0.1894          4.3525         6.3850        0.2253                1.9055  
   1627      19800317       2.7175         1.4200         0.1801          4.2775         6.3300        0.2243                1.8860  
   1628      19800318       2.7075         1.4350         0.1952          4.2775         6.3350        0.2243                1.8730  
   1629      19800319       2.7300         1.4575         0.2027          4.3000         6.3650        0.2257                1.8805  
   1630      19800320       2.7025         1.4350         0.1987          4.2250         6.2950        0.2231                1.9040  
   1631      19800321       2.6800         1.4100         0.2116          4.2175         6.2400        0.2214                1.9095  
   1632      19800324       2.6575         1.3725         0.2003          4.2625         6.1775        0.2201                1.8955  
   1633      19800325       2.6575         1.3750         0.1959          4.2625         6.1350        0.2201                1.8770  
   1634      19800326       2.6400         1.3650         0.2136          4.1375         6.0750        0.2191                1.8835  
   1635      19800327       2.5850         1.3150         0.1954          4.0950         5.9675        0.2152                1.8760  
   1636      19800328       2.5975         1.3300         0.1923          3.9500         5.9500        0.2124                1.8525  
   1637      19800331       2.5825         1.3325         0.1970          3.8350         5.8300        0.2074                1.8225  
   1638      19800401       2.6175         1.3450         0.1911          3.8700         5.7950        0.2052                1.7900  
   1639      19800402       2.6450         1.3450         0.1989          3.9750         5.8375        0.2032                1.7930  
   1640      19800403       2.6875         1.3925         0.2090          4.0550         5.8550        0.2046                1.8405  
   1641      19800407       2.6800         1.3800         0.2152          4.0225         5.8550        0.2028                1.8625  
   1642      19800408       2.7250         1.3950         0.2038          4.0975         5.8950        0.2042                1.8635  
   1643      19800409       2.7575         1.3925         0.2090          4.2575         5.9975        0.2097                1.8470  
   1644      19800410       2.7050         1.3575         0.2188          4.1450         5.9450        0.2057                1.8570  
   1645      19800411       2.7000         1.3675         0.2286          4.0625         5.9475        0.2068                1.8675  
   1646      19800414       2.6625         1.3675         0.2193          3.9275         5.9050        0.2051                1.8600  
   1647      19800415       2.6800         1.3900         0.2327          3.9075         5.9575        0.2081                1.8545  
   1648      19800416       2.6925         1.4025         0.2283          3.9600         6.0325        0.2109                1.8485  
   1649      19800417       2.6725         1.3750         0.2381          3.8550         5.9625        0.2082                1.8445  
   1650      19800418       2.6575         1.3750         0.2366          3.8050         5.9200        0.2043                1.8380  
   1651      19800421       2.6875         1.4025         0.2266          3.9825         5.9850        0.2064                1.8370  
   1652      19800422       2.6800         1.4175         0.2316          4.0075         5.9925        0.2057                1.8305  
   1653      19800423       2.6750         1.4150         0.2276          3.9150         5.9450        0.2020                1.8360  
   1654      19800424       2.6775         1.4400         0.2285          3.9525         5.9775        0.2018                1.8190  
   1655      19800425       2.7205         1.4710         0.2392          3.9890         6.1120        0.2062                1.8325  
   1656      19800428       2.7130         1.4645         0.2342          3.9100         6.0650        0.2038                1.8190  
   1657      19800429       2.7300         1.4500         0.2463          3.9070         6.0425        0.2013                1.8142  
   1658      19800430       2.7595         1.5150         0.2469          3.9650         6.1130        0.2028                1.8304  
   1659      19800501       2.7775         1.5325         0.2635          3.9900         6.0950        0.2036                1.8735  
   1660      19800502       2.7850         1.5900         0.2740          4.0375         6.1550        0.2052                1.9135  
   1661      19800505       2.8350         1.6500         0.2796          4.2375         6.3100        0.2106                1.9495  
   1662      19800506       2.8275         1.6300         0.2775          4.2225         6.2550        0.2067                1.9435  
   1663      19800507       2.8175         1.6475         0.2973          4.3200         6.2575        0.2077                1.9540  
   1664      19800508       2.8475         1.6550         0.3039          4.3200         6.3200        0.2112                1.9640  
   1665      19800509       2.8325         1.6350         0.3223          4.2800         6.3250        0.2139                2.0000  
   1666      19800512       2.7675         1.5775         0.3373          4.1225         6.1550        0.2093                1.9945  
   1667      19800513       2.7900         1.6200         0.3297          4.1875         6.2225        0.2117                1.9840  
   1668      19800514       2.7975         1.6350         0.3445          4.1700         6.2125        0.2117                2.0195  
   1669      19800515       2.8200         1.6700         0.3360          4.2475         6.2550        0.2126                2.0305  
   1670      19800516       2.7850         1.6575         0.3391          4.1350         6.1825        0.2110                2.0280  
   1671      19800519       2.7925         1.7025         0.3373          4.2450         6.2100        0.2110                1.9885  
   1672      19800520       2.7975         1.7200         0.3099          4.1975         6.2475        0.2121                2.0020  
   1673      19800521       2.7900         1.6950         0.3166          4.1700         6.2550        0.2178                1.9880  
   1674      19800522       2.7950         1.7300         0.3481          4.2050         6.3025        0.2217                2.0175  
   1675      19800523       2.7950         1.7250         0.3658          4.1650         6.3200        0.2223                2.0065  
   1676      19800527       2.8150         1.7050         0.3730          4.1825         6.3475        0.2230                1.9750  
   1677      19800528       2.7925         1.6825         0.3486          4.1150         6.3100        0.2198                1.9750  
   1678      19800529       2.7525         1.6450         0.3591          4.0250         6.2400        0.2156                1.9710  
   1679      19800530       2.7675         1.6525         0.3517          4.0275         6.2375        0.2152                1.9405  
   1680      19800602       2.7375         1.5950         0.3355          3.9775         6.1525        0.2111                1.9850  
   1681      19800603       2.7550         1.6350         0.3110          4.0450         6.1850        0.2137                1.9850  
   1682      19800604       2.7550         1.6325         0.3248          4.0125         6.1775        0.2123                1.9660  
   1683      19800605       2.7375         1.6375         0.3002          3.9750         6.1650        0.2127                1.9610  
   1684      19800606       2.7375         1.6400         0.3158          3.9400         6.1550        0.2126                1.9230  
   1685      19800609       2.7400         1.6675         0.3006          3.9700         6.2225        0.2155                1.9170  
   1686      19800610       2.7500         1.6550         0.2997          3.9675         6.2175        0.2148                1.9285  
   1687      19800611       2.7625         1.6475         0.3217          4.0025         6.2525        0.2164                1.9340  
   1688      19800612       2.7725         1.6400         0.3436          4.0300         6.2275        0.2155                1.9190  
   1689      19800613       2.7875         1.6975         0.3509          4.0225         6.2550        0.2163                1.8960  
   1690      19800616       2.8050         1.7175         0.3265          4.0625         6.3450        0.2211                1.8260  
   1691      19800617       2.7975         1.7100         0.3268          4.0425         6.3150        0.2191                1.8030  
   1692      19800618       2.8050         1.7625         0.3347          4.0800         6.3400        0.2200                1.7485  
   1693      19800619       2.8000         1.7700         0.3464          4.0800         6.3000        0.2185                1.7830  
   1694      19800620       2.8075         1.7600         0.3384          4.1250         6.3450        0.2211                1.6800  
   1695      19800623       2.8325         1.8175         0.3401          4.2850         6.4550        0.2264                1.6485  
   1696      19800624       2.8375         1.7675         0.3331          4.2300         6.4700        0.2262                1.7465  
   1697      19800625       2.8590         1.7675         0.3392          4.3560         6.5735        0.2284                1.7965  
   1698      19800626       2.8620         1.7500         0.3303          4.3000         6.5585        0.2283                1.8159  
   1699      19800627       2.8620         1.7510         0.3465          4.2940         6.6315        0.2323                1.8264  
   1700      19800630       2.8950         1.7375         0.3541          4.3085         6.7780        0.2413                1.7593  
   1701      19800701       2.9500         1.7750         0.3547          4.3900         6.8150        0.2413                1.7690  
   1702      19800702       3.0075         1.8350         0.3447          4.4850         7.1125        0.2513                1.7115  
   1703      19800703       3.0275         1.8925         0.3347          4.4900         7.1600        0.2513                1.6515  
   1704      19800707       3.0150         1.8925         0.3247          4.4550         7.2400        0.2550                1.7115  
   1705      19800708       3.0575         1.9000         0.3097          4.4375         7.3450        0.2542                1.6585  
   1706      19800709       3.0125         1.8550         0.2947          4.2925         7.1250        0.2512                1.6145  
   1707      19800710       3.0725         1.8825         0.2797          4.3325         7.2550        0.2544                1.6485  
   1708      19800711       3.1225         1.8925         0.2734          4.3300         7.5100        0.2632                1.7085  
   1709      19800714       3.2225         1.9525         0.2934          4.5300         7.8100        0.2732                1.7440  
   1710      19800715       3.1925         1.9250         0.2913          4.3750         7.7600        0.2712                1.7345  
   1711      19800716       3.2375         1.9450         0.2713          4.3925         7.9400        0.2787                1.7005  
   1712      19800717       3.2825         1.8900         0.2905          4.4400         8.0950        0.2832                1.6605  
   1713      19800718       3.2550         1.8600         0.2803          4.4250         7.9100        0.2818                1.6580  
   1714      19800721       3.1825         1.8100         0.2900          4.3700         7.6100        0.2718                1.6470  
   1715      19800722       3.1875         1.8275         0.2969          4.4250         7.4150        0.2683                1.6570  
   1716      19800723       3.2775         1.8825         0.2921          4.5900         7.6225        0.2733                1.6360  
   1717      19800724       3.2625         1.8525         0.3004          4.5125         7.3500        0.2637                1.5965  
   1718      19800725       3.2100         1.8250         0.3173          4.4975         7.1950        0.2612                1.5375  
   1719      19800728       3.2375         1.8575         0.3072          4.5500         7.4325        0.2686                1.3910  
   1720      19800729       3.2675         1.8500         0.3133          4.5675         7.5700        0.2712                1.3925  
   1721      19800730       3.2525         1.8100         0.3043          4.5450         7.4965        0.2678                1.4265  
   1722      19800731       3.3525         1.8700         0.3062          4.6500         7.8170        0.2769                1.4305  
   1723      19800801       3.3975         1.8600         0.3212          4.6375         8.0450        0.2793                1.3790  
   1724      19800804       3.3350         1.8050         0.3362          4.5650         7.7450        0.2693                1.3745  
   1725      19800805       3.3875         1.8075         0.3445          4.5850         7.8100        0.2791                1.4410  
   1726      19800806       3.4150         1.7975         0.3440          4.5925         7.7750        0.2767                1.4910  
   1727      19800807       3.4425         1.7750         0.3334          4.5625         7.6750        0.2733                1.4765  
   1728      19800808       3.4025         1.7450         0.3482          4.5425         7.7450        0.2747                1.3875  
   1729      19800811       3.3675         1.7125         0.3391          4.5125         7.5600        0.2687                1.4215  
   1730      19800812       3.4650         1.7725         0.3541          4.5975         7.7300        0.2723                1.4360  
   1731      19800813       3.4325         1.7700         0.3493          4.5375         7.6925        0.2689                1.4215  
   1732      19800814       3.3700         1.7475         0.3520          4.4750         7.5225        0.2653                1.4670  
   1733      19800815       3.3325         1.7475         0.3394          4.4450         7.3275        0.2567                1.4940  
   1734      19800818       3.3650         1.7700         0.3395          4.4775         7.4350        0.2567                1.4625  
   1735      19800819       3.3875         1.7725         0.3249          4.5050         7.4375        0.2569                1.4285  
   1736      19800820       3.3975         1.7850         0.3369          4.4875         7.3875        0.2548                1.4095  
   1737      19800821       3.4425         1.7975         0.3355          4.4725         7.5500        0.2573                1.3395  
   1738      19800822       3.4225         1.7825         0.3205          4.4400         7.4850        0.2542                1.3155  
   1739      19800825       3.4650         1.8150         0.3060          4.4450         7.6575        0.2577                1.2785  
   1740      19800826       3.5205         1.8815         0.3210          4.5010         7.7280        0.2584                1.3199  
   1741      19800827       3.4915         1.8600         0.3186          4.5665         7.7360        0.2590                1.3454  
   1742      19800828       3.5070         1.9050         0.3228          4.6025         7.8140        0.2576                1.3491  
   1743      19800829       3.5770         1.9920         0.3318          4.7215         8.1255        0.2649                1.3352  
   1744      19800902       3.6000         2.0600         0.3275          4.9250         8.3050        0.2673                1.3125  
   1745      19800903       3.5875         2.1000         0.3296          4.9275         8.3100        0.2718                1.3295  
   1746      19800904       3.5675         2.1000         0.3253          4.8675         8.2150        0.2708                1.3420  
   1747      19800905       3.5800         2.1100         0.3206          4.9050         8.3175        0.2757                1.3535  
   1748      19800908       3.6150         2.1500         0.3300          4.9325         8.4825        0.2793                1.3935  
   1749      19800909       3.5725         2.1300         0.3377          4.9200         8.4450        0.2762                1.4335  
   1750      19800910       3.5525         2.1100         0.3328          4.9000         8.4350        0.2761                1.4310  
   1751      19800911       3.5675         2.1325         0.3622          4.9150         8.4775        0.2770                1.3710  
   1752      19800912       3.4925         2.0725         0.3777          4.8525         8.2850        0.2688                1.3250  
   1753      19800915       3.4850         2.0550         0.3708          4.8600         8.2700        0.2688                1.3025  
   1754      19800916       3.5150         2.0875         0.3624          4.8950         8.4750        0.2700                1.3560  
   1755      19800917       3.5150         2.1050         0.3693          4.9450         8.5000        0.2726                1.3220  
   1756      19800918       3.5200         2.1025         0.3855          4.9450         8.5400        0.2743                1.3380  
   1757      19800919       3.5725         2.1075         0.3734          5.0625         8.7150        0.2780                1.3060  
   1758      19800922       3.5575         2.0950         0.3741          5.0450         8.6350        0.2727                1.3520  
   1759      19800923       3.5650         2.0925         0.3651          5.1075         8.6800        0.2713                1.3135  
   1760      19800924       3.5300         2.0675         0.3711          5.1275         8.5100        0.2660                1.2980  
   1761      19800925       3.5100         2.0100         0.3884          5.0800         8.3450        0.2604                1.2545  
   1762      19800926       3.4500         1.9500         0.3876          4.9725         8.0600        0.2538                1.2345  
   1763      19800929       3.4550         1.9700         0.3829          4.9825         7.9950        0.2569                1.2875  
   1764      19800930       3.4875         1.9950         0.4063          5.0350         8.1100        0.2562                1.2665  
   1765      19801001       3.4850         1.9850         0.4266          5.0475         8.1150        0.2605                1.2650  
   1766      19801002       3.4325         1.9300         0.4240          4.9375         7.9125        0.2542                1.2690  
   1767      19801003       3.4600         1.9625         0.4305          4.9825         8.0450        0.2573                1.2820  
   1768      19801006       3.5150         2.0075         0.4285          5.0750         8.2600        0.2638                1.2435  
   1769      19801007       3.4975         1.9700         0.4345          5.0200         8.2050        0.2617                1.2840  
   1770      19801008       3.5075         1.9875         0.4356          5.0325         8.2100        0.2608                1.3010  
   1771      19801009       3.5250         2.0025         0.4456          5.0375         8.2125        0.2593                1.3200  
   1772      19801010       3.5400         2.0375         0.4472          5.1400         8.2475        0.2615                1.3280  
   1773      19801013       3.6400         2.0975         0.4489          5.2825         8.5475        0.2715                1.3225  
   1774      19801014       3.6100         2.0750         0.4451          5.2225         8.6100        0.2672                1.3210  
   1775      19801015       3.6050         2.0775         0.4286          5.2175         8.6000        0.2656                1.3440  
   1776      19801016       3.5725         2.0525         0.4496          5.2075         8.4850        0.2582                1.3325  
   1777      19801017       3.5975         2.0775         0.4447          5.2650         8.5900        0.2592                1.3215  
   1778      19801020       3.5975         2.0625         0.4494          5.2325         8.5600        0.2555                1.2980  
   1779      19801021       3.6150         2.0825         0.4406          5.2975         8.7200        0.2608                1.2700  
   1780      19801022       3.6850         2.1175         0.4307          5.4050         8.9650        0.2693                1.2515  
   1781      19801023       3.6750         2.1050         0.4391          5.3550         8.9100        0.2655                1.2475  
   1782      19801024       3.7375         2.1250         0.4300          5.3800         9.0550        0.2658                1.2685  
   1783      19801027       3.7025         2.0800         0.4164          5.2950         8.8450        0.2603                1.2900  
   1784      19801028       3.7775         2.1400         0.4210          5.4150         9.2000        0.2697                1.2605  
   1785      19801029       3.7625         2.1250         0.4250          5.3575         9.1590        0.2658                1.2505  
   1786      19801030       3.7425         2.0950         0.4372          5.3250         9.0810        0.2673                1.2535  
   1787      19801031       3.7350         2.1000         0.4334          5.2875         9.1760        0.2672                1.2515  
   1788      19801103       3.7725         2.1325         0.4491          5.3325         9.4400        0.2737                1.2175  
   1789      19801105       3.8250         2.1350         0.4564          5.3700         9.5450        0.2813                1.2260  
   1790      19801106       3.7600         2.0750         0.4343          5.2200         9.2450        0.2745                1.1880  
   1791      19801107       3.7550         2.0750         0.4357          5.2475         9.1450        0.2758                1.1300  
   1792      19801110       3.7375         2.0575         0.4081          5.1400         9.1100        0.2733                1.0805  
   1793      19801111       3.7200         2.0225         0.3995          5.1175         8.8700        0.2687                1.0830  
   1794      19801112       3.7800         2.0800         0.4052          5.2275         9.0950        0.2765                1.1190  
   1795      19801113       3.7650         2.0750         0.3874          5.1525         9.0800        0.2744                1.1030  
   1796      19801114       3.8175         2.1000         0.3886          5.1925         9.2650        0.2763                1.0910  
   1797      19801117       3.7925         2.1225         0.3864          5.1625         9.2425        0.2753                1.0410  
   1798      19801118       3.8275         2.1700         0.3971          5.2150         9.3850        0.2843                1.1005  
   1799      19801119       3.8275         2.1575         0.3939          5.1875         9.3300        0.2873                1.1395  
   1800      19801120       3.8875         2.2000         0.4003          5.2450         9.4900        0.2885                1.1425  
   1801      19801121       3.8900         2.2000         0.3940          5.2075         9.4700        0.2886                1.1565  
   1802      19801124       3.8570         2.1795         0.3625          5.0990         9.1700        0.2796                1.1449  
   1803      19801125       3.9300         2.2305         0.3543          5.1610         9.1400        0.2840                1.1631  
   1804      19801126       3.9665         2.3020         0.3611          5.2355         9.2250        0.2835                1.1775  
   1805      19801128       4.0595         2.3870         0.3511          5.3425         9.3300        0.2879                1.2007  
   1806      19801201       4.0450         2.3750         0.3160          5.2600         9.0300        0.2798                1.2160  
   1807      19801202       4.0250         2.3900         0.3248          5.2450         8.8600        0.2753                1.2030  
   1808      19801203       3.9475         2.3400         0.3293          5.1800         8.6050        0.2693                1.2430  
   1809      19801204       3.8750         2.3275         0.3137          5.1825         8.6025        0.2668                1.2355  
   1810      19801205       3.8725         2.3700         0.2976          5.1500         8.4450        0.2627                1.2270  
   1811      19801208       3.8375         2.3275         0.2938          5.0525         8.2200        0.2583                1.2190  
   1812      19801209       3.7400         2.2675         0.2955          4.8525         7.9200        0.2483                1.2115  
   1813      19801210       3.6850         2.2075         0.2950          4.7650         7.6200        0.2408                1.2015  
   1814      19801211       3.5850         2.1475         0.2643          4.5650         7.3200        0.2308                1.1615  
   1815      19801212       3.6750         2.1825         0.2722          4.7650         7.3600        0.2403                1.1400  
   1816      19801215       3.7750         2.2675         0.3005          4.9650         7.6600        0.2478                1.1800  
   1817      19801216       3.7375         2.1975         0.3003          4.9650         7.6750        0.2452                1.2100  
   1818      19801217       3.7950         2.2075         0.3157          4.9350         7.7550        0.2435                1.2195  
   1819      19801218       3.7825         2.1600         0.3137          4.8850         7.7100        0.2426                1.2210  
   1820      19801219       3.7575         2.1925         0.3159          4.9050         7.8400        0.2462                1.2020  
   1821      19801222       3.7950         2.2350         0.3243          4.8675         7.9300        0.2478                1.2350  
   1822      19801223       3.8175         2.2300         0.3224          4.8775         7.9800        0.2492                1.2605  
   1823      19801224       3.7775         2.1950         0.3160          4.8175         7.9420        0.2483                1.2810  
   1824      19801229       3.7525         2.1800         0.2978          4.8650         7.8395        0.2426                1.2950  
   1825      19801230       3.7225         2.1750         0.2958          4.8625         7.7845        0.2428                1.2700  
   1826      19801231       3.7800         2.2275         0.3058          5.0100         8.1250        0.2499                1.2680  
   1827      19810105       3.8175         2.2475         0.3323          5.0550         8.3400        0.2577                1.3170  
   1828      19810106       3.8150         2.2650         0.3378          5.0675         8.4275        0.2597                1.3150  
   1829      19810107       3.7850         2.2400         0.3326          5.0625         8.3400        0.2583                1.2985  
   1830      19810108       3.7450         2.2225         0.3180          4.9725         8.2175        0.2557                1.2795  
   1831      19810109       3.7325         2.2000         0.3195          4.9225         8.1650        0.2548                1.3010  
   1832      19810112       3.7600         2.2450         0.3016          4.9850         8.3300        0.2572                1.3165  
   1833      19810113       3.7525         2.2575         0.3008          4.9875         8.2300        0.2547                1.3360  
   1834      19810114       3.7625         2.2625         0.3072          5.0475         8.2300        0.2548                1.3275  
   1835      19810115       3.7250         2.2375         0.2871          5.0400         7.9300        0.2458                1.3230  
   1836      19810116       3.7875         2.2650         0.2665          5.0250         7.8750        0.2464                1.3300  
   1837      19810119       3.7475         2.2375         0.2702          4.9325         7.7800        0.2437                1.2930  
   1838      19810120       3.7625         2.2525         0.2793          4.9400         7.8550        0.2421                1.3035  
   1839      19810121       3.7375         2.2200         0.2782          4.9225         7.7400        0.2402                1.2710  
   1840      19810122       3.6800         2.1975         0.2716          4.8150         7.4600        0.2333                1.2725  
   1841      19810123       3.6000         2.1375         0.2972          4.7075         7.2400        0.2307                1.2375  
   1842      19810126       3.6250         2.1575         0.2934          4.7875         7.3200        0.2322                1.2020  
   1843      19810127       3.6550         2.1875         0.2840          4.7025         7.4200        0.2347                1.2060  
   1844      19810128       3.6175         2.2000         0.2794          4.7050         7.3750        0.2339                1.2030  
   1845      19810129       3.5500         2.1675         0.2626          4.6375         7.1500        0.2277                1.2030  
   1846      19810130       3.5550         2.1750         0.2679          4.6575         7.2550        0.2278                1.2235  
   1847      19810202       3.5675         2.1250         0.2542          4.6875         7.3350        0.2313                1.2195  
   1848      19810203       3.6425         2.1850         0.2655          4.7875         7.6250        0.2383                1.1970  
   1849      19810204       3.6150         2.2275         0.2535          4.7175         7.5275        0.2340                1.1660  
   1850      19810205       3.6400         2.2875         0.2572          4.7125         7.5450        0.2377                1.1955  
   1851      19810206       3.6750         2.3475         0.2825          4.7200         7.6750        0.2427                1.2130  
   1852      19810209       3.5775         2.2875         0.2696          4.5225         7.3775        0.2345                1.2070  
   1853      19810210       3.5975         2.3275         0.2654          4.5700         7.4600        0.2358                1.2100  
   1854      19810211       3.6300         2.3650         0.2779          4.5675         7.5100        0.2369                1.1880  
   1855      19810212       3.6050         2.3325         0.2643          4.5225         7.4025        0.2336                1.1990  
   1856      19810213       3.6350         2.3300         0.2585          4.5575         7.4775        0.2355                1.2325  
   1857      19810217       3.6375         2.3450         0.2342          4.6375         7.6150        0.2408                1.2020  
   1858      19810218       3.5950         2.2900         0.2387          4.5975         7.4800        0.2386                1.1915  
   1859      19810219       3.6225         2.3000         0.2497          4.6150         7.5900        0.2421                1.2020  
   1860      19810220       3.6225         2.2700         0.2442          4.6125         7.6250        0.2432                1.2200  
   1861      19810223       3.5925         2.2625         0.2479          4.6175         7.5300        0.2411                1.2175  
   1862      19810224       3.6190         2.2730         0.2481          4.6055         7.5910        0.2423                1.2321  
   1863      19810225       3.6370         2.2605         0.2448          4.6105         7.5830        0.2422                1.2334  
   1864      19810226       3.6440         2.2405         0.2397          4.5815         7.5315        0.2445                1.2203  
   1865      19810227       3.6770         2.2490         0.2387          4.5545         7.5620        0.2468                1.2268  
   1866      19810302       3.6000         2.2000         0.2348          4.4050         7.3175        0.2403                1.2145  
   1867      19810303       3.6125         2.1775         0.2388          4.3950         7.4175        0.2388                1.2360  
   1868      19810304       3.5650         2.1275         0.2301          4.2900         7.2900        0.2375                1.2300  
   1869      19810305       3.5575         2.0750         0.2226          4.3225         7.2650        0.2387                1.2360  
   1870      19810306       3.5675         2.0750         0.2233          4.3450         7.3300        0.2400                1.2270  
   1871      19810309       3.5975         2.1350         0.2185          4.3725         7.4725        0.2411                1.2085  
   1872      19810310       3.5575         2.1400         0.2138          4.2975         7.3550        0.2385                1.1975  
   1873      19810311       3.5425         2.1300         0.2066          4.2775         7.3500        0.2413                1.1805  
   1874      19810312       3.5700         2.1550         0.2153          4.3650         7.5100        0.2427                1.1970  
   1875      19810313       3.5725         2.1550         0.2101          4.3700         7.5150        0.2430                1.2075  
   1876      19810316       3.5750         2.1400         0.2157          4.3425         7.5100        0.2423                1.2100  
   1877      19810317       3.6250         2.1625         0.2256          4.4100         7.6600        0.2447                1.1980  
   1878      19810318       3.6225         2.1800         0.2237          4.3825         7.7050        0.2509                1.2380  
   1879      19810319       3.6250         2.1700         0.2216          4.3300         7.7100        0.2535                1.2635  
   1880      19810320       3.5900         2.1975         0.2266          4.2500         7.6150        0.2465                1.2590  
   1881      19810323       3.6450         2.2375         0.2279          4.3350         7.8150        0.2516                1.2850  
   1882      19810324       3.6650         2.2275         0.2315          4.3750         7.8000        0.2517                1.2870  
   1883      19810325       3.6600         2.2000         0.2253          4.3450         7.7600        0.2504                1.2845  
   1884      19810326       3.6225         2.1625         0.2240          4.2700         7.6150        0.2453                1.2715  
   1885      19810327       3.6125         2.1600         0.2220          4.2800         7.6625        0.2457                1.2660  
   1886      19810330       3.6225         2.1800         0.2106          4.2825         7.7100        0.2493                1.2780  
   1887      19810331       3.6475         2.2300         0.2112          4.3375         7.8350        0.2516                1.2865  
   1888      19810401       3.6200         2.1950         0.2102          4.3075         7.7450        0.2491                1.2715  
   1889      19810402       3.6350         2.2125         0.2024          4.3625         7.9550        0.2524                1.2750  
   1890      19810403       3.6150         2.1700         0.1996          4.3025         7.7800        0.2472                1.2710  
   1891      19810406       3.6275         2.1650         0.1940          4.3175         7.8200        0.2472                1.2480  
   1892      19810407       3.7150         2.2075         0.1936          4.4775         8.0800        0.2526                1.2500  
   1893      19810408       3.7025         2.2000         0.1895          4.4625         8.0350        0.2511                1.2525  
   1894      19810409       3.7050         2.1925         0.1867          4.4525         8.1050        0.2518                1.2435  
   1895      19810410       3.6575         2.1450         0.1881          4.4075         7.8750        0.2475                1.2435  
   1896      19810413       3.6375         2.1550         0.1829          4.3325         7.6950        0.2425                1.2170  
   1897      19810414       3.6300         2.1550         0.1776          4.3250         7.6850        0.2404                1.2400  
   1898      19810415       3.6425         2.1950         0.1678          4.3500         7.7250        0.2419                1.2520  
   1899      19810416       3.6650         2.2325         0.1646          4.3875         7.8000        0.2426                1.2635  
   1900      19810420       3.6900         2.2925         0.1659          4.4325         7.8950        0.2436                1.2585  
   1901      19810421       3.6800         2.2575         0.1724          4.4525         7.8650        0.2439                1.2655  
   1902      19810422       3.6700         2.2500         0.1756          4.4500         7.8050        0.2429                1.2640  
   1903      19810423       3.6625         2.2475         0.1812          4.4175         7.8600        0.2442                1.2630  
   1904      19810424       3.6300         2.2475         0.1725          4.3975         7.9075        0.2439                1.2725  
   1905      19810427       3.6320         2.1835         0.1654          4.4025         7.9330        0.2446                1.2870  
   1906      19810428       3.5945         2.1200         0.1586          4.3240         7.8430        0.2428                1.2819  
   1907      19810429       3.6225         2.0955         0.1518          4.3360         7.8410        0.2412                1.2668  
   1908      19810430       3.6620         2.1260         0.1662          4.4115         7.9670        0.2448                1.2678  
   1909      19810501       3.6875         2.1250         0.1613          4.4475         8.0100        0.2446                1.2760  
   1910      19810504       3.6375         2.0725         0.1527          4.3575         7.8275        0.2396                1.2715  
   1911      19810505       3.6175         2.0425         0.1481          4.3200         7.8050        0.2386                1.2650  
   1912      19810506       3.6325         2.0925         0.1520          4.3550         7.8750        0.2399                1.2755  
   1913      19810507       3.6525         2.1325         0.1494          4.3375         7.8725        0.2403                1.2705  
   1914      19810508       3.6375         2.1050         0.1563          4.2800         7.8750        0.2397                1.2790  
   1915      19810511       3.5875         2.1100         0.1458          4.2375         7.7050        0.2367                1.2790  
   1916      19810512       3.5025         2.0825         0.1427          4.1425         7.6025        0.2354                1.2775  
   1917      19810513       3.5125         2.1375         0.1476          4.1475         7.6075        0.2356                1.2570  
   1918      19810514       3.5475         2.1575         0.1446          4.1525         7.6650        0.2374                1.2350  
   1919      19810515       3.5325         2.1700         0.1494          4.1750         7.5975        0.2356                1.1950  
   1920      19810518       3.5600         2.1350         0.1518          4.1900         7.6775        0.2365                1.1680  
   1921      19810519       3.5375         2.1550         0.1452          4.1400         7.6550        0.2384                1.1280  
   1922      19810520       3.5575         2.1825         0.1518          4.1225         7.7475        0.2397                1.1225  
   1923      19810521       3.4650         2.1650         0.1597          4.0475         7.5625        0.2358                1.1670  
   1924      19810522       3.4500         2.1675         0.1565          4.0250         7.5450        0.2348                1.1490  
   1925      19810526       3.4600         2.1575         0.1647          4.0600         7.5525        0.2342                1.1480  
   1926      19810527       3.4750         2.1600         0.1684          4.1200         7.6250        0.2357                1.1900  
   1927      19810528       3.4825         2.1475         0.1665          4.1075         7.6475        0.2353                1.1705  
   1928      19810529       3.5175         2.1450         0.1799          4.1225         7.6475        0.2335                1.1380  
   1929      19810601       3.4925         2.1150         0.1882          4.0400         7.5300        0.2306                1.1055  
   1930      19810602       3.4650         2.1125         0.1885          4.0175         7.4800        0.2289                1.1180  
   1931      19810603       3.4250         2.0825         0.1732          4.0025         7.3225        0.2246                1.0950  
   1932      19810604       3.4025         2.1200         0.1689          4.0400         7.3025        0.2236                1.0280  
   1933      19810605       3.3975         2.1000         0.1710          4.0825         7.2825        0.2227                1.0480  
   1934      19810608       3.4125         2.1025         0.1721          4.0450         7.2575        0.2218                0.9940  
   1935      19810609       3.4475         2.1150         0.1677          4.0700         7.2950        0.2235                0.9390  
   1936      19810610       3.5025         2.1450         0.1684          4.1375         7.3775        0.2262                1.0265  
   1937      19810611       3.4525         2.1100         0.1586          4.0625         7.2450        0.2239                1.0000  
   1938      19810612       3.4750         2.1600         0.1566          4.0725         7.4100        0.2282                1.0365  
   1939      19810615       3.5075         2.1750         0.1562          4.0825         7.4075        0.2300                1.0105  
   1940      19810616       3.4800         2.1500         0.1612          4.0450         7.3550        0.2289                0.9325  
   1941      19810617       3.4475         2.1550         0.1629          4.0275         7.2500        0.2258                0.9300  
   1942      19810618       3.4275         2.1650         0.1643          3.9925         7.2050        0.2258                0.9515  
   1943      19810619       3.4375         2.1700         0.1655          3.9625         7.2025        0.2267                0.9640  
   1944      19810622       3.4175         2.1250         0.1603          3.9250         7.1350        0.2247                0.8915  
   1945      19810623       3.4100         2.0950         0.1615          3.8800         7.1225        0.2242                0.8805  
   1946      19810624       3.3850         2.0875         0.1566          3.8375         7.0700        0.2232                0.8890  
   1947      19810625       3.3415         2.0240         0.1594          3.7930         6.9305        0.2190                0.8759  
   1948      19810626       3.3155         1.9740         0.1601          3.8135         6.8780        0.2165                0.8572  
   1949      19810629       3.2855         1.9075         0.1561          3.7750         6.8590        0.2153                0.8804  
   1950      19810630       3.3220         1.8820         0.1534          3.8580         6.9570        0.2179                0.9232  
   1951      19810701       3.4275         1.9250         0.1526          3.9875         7.1225        0.2219                0.9600  
   1952      19810702       3.4550         1.9300         0.1581          3.9850         7.1200        0.2207                0.9430  
   1953      19810706       3.5550         1.9900         0.1617          4.1000         7.3700        0.2282                0.9520  
   1954      19810707       3.5325         1.9625         0.1625          4.0925         7.3200        0.2274                0.9125  
   1955      19810708       3.5475         1.9800         0.1584          4.2150         7.4525        0.2363                0.9240  
   1956      19810709       3.5275         1.9700         0.1631          4.1050         7.4050        0.2374                0.9325  
   1957      19810710       3.5700         1.9875         0.1707          4.1000         7.5750        0.2460                0.9725  
   1958      19810713       3.6625         2.0100         0.1782          4.0375         7.6325        0.2492                1.0125  
   1959      19810714       3.5700         1.9500         0.1709          3.9950         7.4200        0.2409                0.9820  
   1960      19810715       3.5175         1.9200         0.1698          4.0050         7.3600        0.2381                1.0015  
   1961      19810716       3.5100         1.9175         0.1677          4.0175         7.4550        0.2411                1.0205  
   1962      19810717       3.4875         1.9150         0.1621          4.0375         7.4050        0.2413                1.0265  
   1963      19810720       3.3875         1.8700         0.1610          3.9800         7.1950        0.2384                1.0665  
   1964      19810721       3.3875         1.9050         0.1643          4.0300         7.2075        0.2378                1.1065  
   1965      19810722       3.4225         1.9400         0.1644          4.0675         7.2925        0.2370                1.1665  
   1966      19810723       3.4225         1.9500         0.1661          4.1050         7.2700        0.2362                1.2960  
   1967      19810724       3.4175         1.9625         0.1710          4.1200         7.3525        0.2387                1.2545  
   1968      19810727       3.3725         1.9600         0.1674          4.1050         7.2600        0.2353                1.2610  
   1969      19810728       3.3875         1.9550         0.1696          4.1350         7.3910        0.2363                1.2970  
   1970      19810729       3.3675         1.9225         0.1707          4.1050         7.3100        0.2308                1.2690  
   1971      19810730       3.3525         1.9175         0.1664          4.0650         7.2790        0.2264                1.2085  
   1972      19810731       3.3850         1.9400         0.1674          4.0750         7.3845        0.2293                1.2315  
   1973      19810803       3.3450         1.9025         0.1621          4.0475         7.2075        0.2234                1.1575  
   1974      19810804       3.3250         1.8900         0.1608          4.0675         7.1850        0.2246                1.1545  
   1975      19810805       3.2775         1.8725         0.1602          4.0250         7.1525        0.2241                1.1280  
   1976      19810806       3.2875         1.9150         0.1625          4.0450         7.2100        0.2261                1.1850  
   1977      19810807       3.2650         1.9225         0.1609          4.0700         7.1900        0.2253                1.1455  
   1978      19810810       3.1975         1.9575         0.1639          3.9675         7.0550        0.2221                1.1730  
   1979      19810811       3.1925         1.9250         0.1590          3.9900         7.0725        0.2207                1.1615  
   1980      19810812       3.2025         1.9225         0.1557          4.0300         7.0850        0.2204                1.1750  
   1981      19810813       3.1025         1.9075         0.1553          3.9950         6.8550        0.2143                1.2660  
   1982      19810814       3.0850         1.9675         0.1550          4.0775         6.9050        0.2157                1.2230  
   1983      19810817       3.1300         2.0025         0.1532          4.0575         6.9000        0.2154                1.2265  
   1984      19810818       3.0925         1.9775         0.1554          4.0400         6.8625        0.2132                1.1715  
   1985      19810819       3.1175         2.0000         0.1489          4.0425         6.9450        0.2184                1.1790  
   1986      19810820       3.1075         1.9500         0.1446          3.9725         6.8900        0.2144                1.1370  
   1987      19810821       3.0375         1.9325         0.1418          3.9725         6.8000        0.2121                1.1245  
   1988      19810824       2.9750         1.8950         0.1341          3.8700         6.6525        0.2078                1.0805  
   1989      19810825       2.9100         1.8675         0.1349          3.8825         6.6150        0.2082                1.0925  
   1990      19810826       2.9545         1.9170         0.1286          3.9805         6.6745        0.2104                1.0462  
   1991      19810827       2.9225         1.9370         0.1307          3.9965         6.6590        0.2089                1.0512  
   1992      19810828       2.9745         1.9375         0.1301          4.0730         6.7020        0.2093                1.0336  
   1993      19810831       3.0385         1.9375         0.1242          4.1075         6.7030        0.2087                0.9846  
   1994      19810901       3.0625         1.9100         0.1166          4.2350         6.7225        0.2108                0.9745  
   1995      19810902       3.0600         1.9175         0.1208          4.2150         6.7475        0.2134                1.0145  
   1996      19810903       3.0925         1.9475         0.1148          4.2775         6.8525        0.2184                1.0545  
   1997      19810904       3.0375         1.9200         0.1116          4.2450         6.7725        0.2157                1.0730  
   1998      19810908       2.9700         1.8800         0.1100          4.2000         6.6650        0.2112                1.0590  
   1999      19810909       2.9625         1.8950         0.1110          4.2300         6.6750        0.2099                1.0990  
   2000      19810910       2.9725         1.8775         0.1155          4.2575         6.6450        0.2070                1.1265  
   2001      19810911       2.9325         1.8650         0.1175          4.2475         6.6150        0.2062                1.1575  
   2002      19810914       2.9675         1.9025         0.1189          4.3175         6.7100        0.2085                1.1670  
   2003      19810915       2.9900         1.9225         0.1155          4.2975         6.7800        0.2099                1.1515  
   2004      19810916       2.9725         1.9250         0.1095          4.2750         6.7350        0.2081                1.1270  
   2005      19810917       2.9625         1.9625         0.1076          4.2350         6.7200        0.2087                1.1670  
   2006      19810918       2.9300         1.9800         0.1108          4.2475         6.6375        0.2061                1.2070  
   2007      19810921       2.9000         1.9500         0.1141          4.2875         6.6075        0.2036                1.2545  
   2008      19810922       2.9075         1.9425         0.1151          4.3175         6.6075        0.2038                1.2130  
   2009      19810923       2.8875         1.9450         0.1219          4.2875         6.5550        0.2029                1.2015  
   2010      19810924       2.8950         1.9675         0.1175          4.2775         6.5450        0.2017                1.2430  
   2011      19810925       2.8700         1.9650         0.1219          4.2425         6.4650        0.2031                1.3145  
   2012      19810928       2.8550         1.9675         0.1319          4.2575         6.4350        0.2032                1.2900  
   2013      19810929       2.8850         1.9775         0.1292          4.2775         6.4650        0.2052                1.2700  
   2014      19810930       2.8800         1.9675         0.1309          4.2475         6.4800        0.2093                1.2915  
   2015      19811001       2.8650         1.9550         0.1319          4.2250         6.4550        0.2109                1.3010  
   2016      19811002       2.8850         1.9700         0.1318          4.2625         6.4950        0.2123                1.3295  
   2017      19811005       2.9475         2.0075         0.1316          4.2775         6.6475        0.2199                1.3285  
   2018      19811006       2.9725         2.0200         0.1284          4.2950         6.6825        0.2238                1.3515  
   2019      19811007       2.9450         1.9975         0.1272          4.2900         6.6750        0.2238                1.3345  
   2020      19811008       2.9175         2.0250         0.1246          4.2875         6.6200        0.2203                1.3295  
   2021      19811009       2.9175         2.0375         0.1246          4.2800         6.6450        0.2203                1.3130  
   2022      19811012       2.9550         2.0750         0.1245          4.3675         6.6850        0.2247                1.2980  
   2023      19811013       2.9850         2.0900         0.1283          4.4100         6.7475        0.2249                1.3450  
   2024      19811014       2.9700         2.0725         0.1292          4.3825         6.7175        0.2227                1.3240  
   2025      19811015       2.9350         2.0550         0.1250          4.3275         6.6375        0.2162                1.3655  
   2026      19811016       2.9075         2.0600         0.1241          4.3150         6.5600        0.2140                1.3525  
   2027      19811019       2.9125         2.1050         0.1205          4.3150         6.5625        0.2132                1.3375  
   2028      19811020       2.8825         2.0900         0.1185          4.2700         6.5000        0.2094                1.3010  
   2029      19811021       2.8850         2.1250         0.1205          4.3075         6.5250        0.2104                1.3330  
   2030      19811022       2.8700         2.1325         0.1190          4.3000         6.4875        0.2096                1.3465  
   2031      19811023       2.8725         2.1750         0.1186          4.3775         6.5000        0.2102                1.3835  
   2032      19811026       2.8500         2.1750         0.1161          4.3725         6.4350        0.2067                1.3850  
   2033      19811027       2.8525         2.2000         0.1176          4.3775         6.4610        0.2059                1.3710  
   2034      19811028       2.8725         2.2075         0.1263          4.3575         6.5140        0.2066                1.4295  
   2035      19811029       2.8800         2.1750         0.1243          4.3575         6.5995        0.2107                1.4280  
   2036      19811030       2.8750         2.1925         0.1252          4.3925         6.6750        0.2127                1.4110  
   2037      19811102       2.8875         2.1700         0.1247          4.4175         6.7700        0.2138                1.4440  
   2038      19811103       2.8750         2.1700         0.1252          4.3850         6.7525        0.2123                1.4835  
   2039      19811104       2.8650         2.1650         0.1226          4.3600         6.7375        0.2113                1.4970  
   2040      19811105       2.8625         2.2250         0.1222          4.3800         6.7425        0.2117                1.4965  
   2041      19811106       2.8400         2.2850         0.1232          4.3875         6.6900        0.2092                1.4610  
   2042      19811109       2.8350         2.2500         0.1251          4.3475         6.6725        0.2075                1.4500  
   2043      19811110       2.8075         2.2550         0.1225          4.3025         6.5225        0.2033                1.4365  
   2044      19811111       2.8000         2.3150         0.1229          4.3125         6.5525        0.2051                1.4445  
   2045      19811112       2.8150         2.3475         0.1239          4.3575         6.5675        0.2056                1.4885  
   2046      19811113       2.7850         2.3250         0.1239          4.3400         6.5075        0.2031                1.4680  
   2047      19811116       2.7625         2.2650         0.1216          4.3675         6.4575        0.2027                1.4495  
   2048      19811117       2.7425         2.2350         0.1181          4.3075         6.4275        0.2019                1.4570  
   2049      19811118       2.7325         2.2500         0.1177          4.2350         6.4250        0.2023                1.4715  
   2050      19811119       2.7475         2.3100         0.1208          4.2100         6.4850        0.2047                1.4705  
   2051      19811120       2.7525         2.2800         0.1210          4.1725         6.5100        0.2039                1.4540  
   2052      19811123       2.7250         2.2625         0.1198          4.1350         6.4050        0.2012                1.4325  
   2053      19811124       2.6945         2.1910         0.1215          4.1340         6.3700        0.2002                1.3827  
   2054      19811125       2.7295         2.1475         0.1300          4.2135         6.4050        0.2003                1.3796  
   2055      19811127       2.7450         2.1555         0.1327          4.3150         6.4325        0.2010                1.3269  
   2056      19811130       2.7645         2.1520         0.1301          4.3490         6.4650        0.2006                1.3108  
   2057      19811201       2.8475         2.1400         0.1297          4.3875         6.5550        0.2054                1.2825  
   2058      19811202       2.8350         2.1550         0.1280          4.3850         6.5300        0.2043                1.3100  
   2059      19811203       2.8375         2.1575         0.1261          4.4075         6.5625        0.2033                1.3195  
   2060      19811204       2.8500         2.1700         0.1298          4.3750         6.6550        0.2056                1.3225  
   2061      19811207       2.7750         2.1275         0.1324          4.2150         6.5100        0.2026                1.3625  
   2062      19811208       2.7325         2.0800         0.1315          4.1175         6.3050        0.1975                1.3605  
   2063      19811209       2.7350         2.0350         0.1279          4.1275         6.3550        0.1993                1.3370  
   2064      19811210       2.6950         1.9975         0.1305          4.1200         6.2900        0.1984                1.3350  
   2065      19811211       2.7250         2.0175         0.1316          4.1375         6.3975        0.1990                1.3750  
   2066      19811214       2.6675         1.9800         0.1315          4.0150         6.3125        0.1961                1.3885  
   2067      19811215       2.6300         1.9325         0.1309          3.9550         6.2325        0.1933                1.3770  
   2068      19811216       2.6650         1.9175         0.1357          3.9825         6.1950        0.1927                1.3770  
   2069      19811217       2.6975         1.9225         0.1344          4.0150         6.2100        0.1924                1.3845  
   2070      19811218       2.6650         1.9250         0.1349          3.9250         6.1800        0.1902                1.3700  
   2071      19811221       2.6575         1.8950         0.1371          3.8275         6.0675        0.1883                1.3630  
   2072      19811222       2.6625         1.9025         0.1405          3.8350         6.0975        0.1874                1.3970  
   2073      19811223       2.6425         1.9000         0.1378          3.7625         6.0850        0.1885                1.3960  
   2074      19811228       2.7550         2.0100         0.1387          3.9325         6.2460        0.1933                1.3925  
   2075      19811229       2.7100         2.0000         0.1322          3.9100         6.2060        0.1911                1.3935  
   2076      19811230       2.7075         2.0450         0.1315          3.9075         6.2310        0.1914                1.3900  
   2077      19811231       2.7050         2.0700         0.1318          3.9150         6.2310        0.1905                1.3970  
   2078      19820104       2.7225         2.0350         0.1274          3.9075         6.3000        0.1920                1.4240  
   2079      19820105       2.7275         2.0275         0.1280          3.9100         6.3000        0.1914                1.4320  
   2080      19820106       2.7625         2.0875         0.1301          4.0150         6.3800        0.1944                1.4205  
   2081      19820107       2.7625         2.1250         0.1296          4.0025         6.4025        0.1963                1.3960  
   2082      19820108       2.7475         2.1300         0.1305          4.0200         6.3800        0.1950                1.3835  
   2083      19820111       2.7300         2.0825         0.1305          3.9400         6.3450        0.1937                1.3990  
   2084      19820112       2.7150         2.1175         0.1314          3.8950         6.3550        0.1930                1.3875  
   2085      19820113       2.7125         2.1200         0.1330          3.8850         6.3950        0.1932                1.3705  
   2086      19820114       2.7150         2.1050         0.1338          3.8975         6.4675        0.1938                1.3755  
   2087      19820115       2.7250         2.1050         0.1335          3.9400         6.4650        0.1930                1.3655  
   2088      19820118       2.7300         2.0925         0.1329          3.9150         6.4875        0.1942                1.3560  
   2089      19820119       2.6975         2.0425         0.1330          3.8275         6.3825        0.1932                1.3585  
   2090      19820120       2.7050         2.0825         0.1333          3.8500         6.4175        0.1940                1.3960  
   2091      19820121       2.7225         2.0900         0.1362          3.8175         6.4275        0.1950                1.3845  
   2092      19820122       2.7250         2.0825         0.1359          3.7875         6.4325        0.1959                1.3990  
   2093      19820125       2.7075         2.0650         0.1367          3.7325         6.3975        0.1978                1.3965  
   2094      19820126       2.7200         2.0950         0.1387          3.7350         6.4750        0.2023                1.4305  
   2095      19820127       2.7500         2.1550         0.1399          3.7925         6.5650        0.2029                1.4490  
   2096      19820128       2.7275         2.1450         0.1368          3.7500         6.5100        0.2007                1.4400  
   2097      19820129       2.7400         2.1575         0.1358          3.7700         6.5675        0.2018                1.4915  
   2098      19820201       2.7725         2.2025         0.1368          3.8100         6.6100        0.2028                1.4870  
   2099      19820202       2.7550         2.1875         0.1368          3.8150         6.5250        0.2019                1.4835  
   2100      19820203       2.7475         2.1725         0.1340          3.7825         6.4750        0.1979                1.4990  
   2101      19820204       2.7450         2.1850         0.1357          3.7175         6.5050        0.1982                1.5365  
   2102      19820205       2.7300         2.1825         0.1356          3.7050         6.4675        0.1970                1.5050  
   2103      19820208       2.7125         2.1400         0.1341          3.6675         6.3800        0.1931                1.4930  
   2104      19820209       2.6925         2.1450         0.1336          3.6550         6.3100        0.1926                1.5475  
   2105      19820210       2.7125         2.1850         0.1342          3.6850         6.3225        0.1934                1.5775  
   2106      19820211       2.7125         2.2150         0.1351          3.6975         6.2900        0.1908                1.5970  
   2107      19820212       2.7000         2.1925         0.1357          3.6650         6.2550        0.1879                1.5870  
   2108      19820216       2.6825         2.2050         0.1388          3.6225         6.2350        0.1868                1.5915  
   2109      19820217       2.6675         2.1750         0.1378          3.6400         6.2125        0.1857                1.5835  
   2110      19820218       2.6625         2.1425         0.1375          3.6175         6.2025        0.1855                1.5625  
   2111      19820219       2.6325         2.0825         0.1358          3.5900         6.1675        0.1844                1.5205  
   2112      19820222       2.6350         2.0225         0.1309          3.5525         6.1225        0.1814                1.5125  
   2113      19820223       2.6365         2.0355         0.1255          3.5250         6.1645        0.1837                1.4903  
   2114      19820224       2.6515         2.0240         0.1229          3.5400         6.1535        0.1852                1.5055  
   2115      19820225       2.6485         2.0040         0.1270          3.5725         6.2120        0.1856                1.4775  
   2116      19820226       2.6735         2.0135         0.1259          3.6460         6.2970        0.1899                1.4380  
   2117      19820301       2.7125         1.9950         0.1246          3.7075         6.3500        0.1910                1.4295  
   2118      19820302       2.7250         1.9900         0.1224          3.7450         6.3450        0.1918                1.4305  
   2119      19820303       2.7275         1.9675         0.1206          3.6925         6.2100        0.1853                1.4475  
   2120      19820304       2.7225         1.9725         0.1199          3.6900         6.2275        0.1873                1.4560  
   2121      19820305       2.7075         1.9325         0.1191          3.6350         6.1850        0.1858                1.4585  
   2122      19820308       2.6825         1.8975         0.1142          3.5950         6.1125        0.1834                1.4830  
   2123      19820309       2.6700         1.9275         0.1142          3.6000         6.1450        0.1850                1.4605  
   2124      19820310       2.6850         1.9525         0.1158          3.5825         6.1800        0.1861                1.4665  
   2125      19820311       2.7000         1.9275         0.1165          3.5175         6.1650        0.1848                1.4275  
   2126      19820312       2.6675         1.8975         0.1114          3.4650         6.0925        0.1839                1.4385  
   2127      19820315       2.6750         1.9575         0.1116          3.5275         6.2750        0.1877                1.3985  
   2128      19820316       2.6725         1.9900         0.1118          3.5325         6.1825        0.1847                1.3585  
   2129      19820317       2.6925         2.0425         0.1122          3.5775         6.2700        0.1878                1.3285  
   2130      19820318       2.7125         2.0300         0.1158          3.5975         6.3150        0.1898                1.2945  
   2131      19820319       2.7150         2.0225         0.1145          3.6250         6.3200        0.1895                1.3150  
   2132      19820322       2.7225         2.0025         0.1140          3.7000         6.3750        0.1920                1.3445  
   2133      19820323       2.7050         1.9775         0.1158          3.7225         6.3600        0.1903                1.3680  
   2134      19820324       2.7200         2.0025         0.1137          3.7050         6.4100        0.1911                1.2930  
   2135      19820325       2.7175         2.0100         0.1115          3.6625         6.3650        0.1897                1.2595  
   2136      19820326       2.7200         1.9925         0.1086          3.6100         6.3125        0.1877                1.2730  
   2137      19820329       2.7400         2.0300         0.1104          3.6500         6.3400        0.1893                1.2590  
   2138      19820330       2.7425         2.0325         0.1107          3.6850         6.3325        0.1876                1.3230  
   2139      19820331       2.7425         2.0325         0.1097          3.7025         6.4000        0.1888                1.2855  
   2140      19820401       2.7450         2.0775         0.1100          3.6475         6.4350        0.1902                1.3485  
   2141      19820402       2.7575         2.1225         0.1088          3.6625         6.4800        0.1923                1.3495  
   2142      19820405       2.7925         2.1825         0.1065          3.7200         6.6000        0.1966                1.3540  
   2143      19820406       2.8075         2.1475         0.1054          3.7075         6.5850        0.1989                1.3350  
   2144      19820407       2.7850         2.1650         0.1050          3.6550         6.5100        0.1968                1.3720  
   2145      19820408       2.8025         2.1875         0.1044          3.6550         6.5950        0.1992                1.3830  
   2146      19820412       2.8025         2.1425         0.1029          3.6375         6.5700        0.1977                1.3755  
   2147      19820413       2.8050         2.0825         0.1027          3.6750         6.5225        0.1964                1.3400  
   2148      19820414       2.8000         2.1275         0.1031          3.7275         6.5175        0.1966                1.3355  
   2149      19820415       2.8000         2.0700         0.1023          3.7875         6.4925        0.1957                1.3675  
   2150      19820416       2.7975         2.0725         0.0994          3.7725         6.4750        0.1935                1.3470  
   2151      19820419       2.7850         2.0975         0.0920          3.7725         6.4650        0.1934                1.3045  
   2152      19820420       2.7975         2.1175         0.0892          3.8050         6.5300        0.1956                1.3195  
   2153      19820421       2.7850         2.1050         0.0907          3.7750         6.5225        0.1965                1.3600  
   2154      19820422       2.7675         2.0975         0.0869          3.7325         6.5025        0.1962                1.3425  
   2155      19820423       2.7850         2.1200         0.0888          3.7675         6.6300        0.2012                1.3685  
   2156      19820426       2.7850         2.1025         0.0905          3.7325         6.5950        0.2004                1.4095  
   2157      19820427       2.7870         2.0520         0.0902          3.7150         6.5395        0.1981                1.3760  
   2158      19820428       2.7985         2.0090         0.0940          3.7165         6.5825        0.2003                1.3365  
   2159      19820429       2.8215         1.9935         0.0926          3.7485         6.7000        0.2024                1.3415  
   2160      19820430       2.8420         1.9560         0.0911          3.7120         6.6295        0.2031                1.3178  
   2161      19820503       2.8350         1.9350         0.0888          3.7275         6.6625        0.2037                1.2900  
   2162      19820504       2.8125         1.9350         0.0871          3.7525         6.6725        0.2061                1.2610  
   2163      19820505       2.8200         1.9325         0.0871          3.6900         6.6625        0.2052                1.2510  
   2164      19820506       2.8125         1.9300         0.0875          3.6375         6.6025        0.2034                1.2225  
   2165      19820507       2.8150         1.9575         0.0885          3.5850         6.6325        0.2039                1.2170  
   2166      19820510       2.7950         1.9650         0.0872          3.6175         6.6375        0.2026                1.2480  
   2167      19820511       2.8000         2.0150         0.0873          3.6150         6.7125        0.2056                1.2435  
   2168      19820512       2.7950         2.0225         0.0840          3.5850         6.7250        0.2077                1.2775  
   2169      19820513       2.7775         1.9900         0.0811          3.5800         6.6350        0.2059                1.2775  
   2170      19820514       2.7825         1.9825         0.0822          3.6125         6.6950        0.2094                1.2480  
   2171      19820517       2.7775         1.9375         0.0822          3.6200         6.6800        0.2089                1.2340  
   2172      19820518       2.7800         1.9025         0.0807          3.6425         6.7050        0.2098                1.2400  
   2173      19820519       2.7900         1.9150         0.0813          3.6600         6.7175        0.2114                1.2245  
   2174      19820520       2.8125         1.9400         0.0802          3.6575         6.7225        0.2119                1.2275  
   2175      19820521       2.8125         1.9350         0.0825          3.6025         6.7200        0.2129                1.2640  
   2176      19820524       2.7950         1.8875         0.0820          3.5975         6.6325        0.2094                1.2560  
   2177      19820525       2.7575         1.8400         0.0837          3.5525         6.5600        0.2062                1.2865  
   2178      19820526       2.7675         1.8575         0.0834          3.5850         6.5400        0.2046                1.3290  
   2179      19820527       2.7550         1.8675         0.0822          3.5450         6.4350        0.1980                1.3720  
   2180      19820528       2.7500         1.8675         0.0780          3.5150         6.3575        0.1951                1.3825  
   2181      19820601       2.7075         1.8075         0.0746          3.4775         6.2225        0.1882                1.3375  
   2182      19820602       2.7125         1.8075         0.0761          3.4725         6.2875        0.1911                1.3610  
   2183      19820603       2.7150         1.7775         0.0735          3.4625         6.2325        0.1889                1.3475  
   2184      19820604       2.7050         1.7775         0.0714          3.4200         6.2425        0.1902                1.3740  
   2185      19820607       2.7425         1.8375         0.0730          3.4825         6.3525        0.1937                1.4070  
   2186      19820608       2.7325         1.8625         0.0724          3.4425         6.3225        0.1935                1.3935  
   2187      19820609       2.7425         1.8725         0.0684          3.4350         6.3050        0.1918                1.3710  
   2188      19820610       2.7575         1.8900         0.0680          3.4350         6.3250        0.1930                1.3895  
   2189      19820611       2.7750         1.9275         0.0702          3.5025         6.4550        0.1958                1.3875  
   2190      19820614       2.7425         1.8675         0.0678          3.4675         6.2975        0.1910                1.3535  
   2191      19820615       2.7450         1.8500         0.0685          3.4675         6.3300        0.1911                1.3635  
   2192      19820616       2.7400         1.8525         0.0666          3.4175         6.3400        0.1907                1.3835  
   2193      19820617       2.7425         1.8375         0.0668          3.3775         6.2375        0.1880                1.3790  
   2194      19820618       2.7400         1.8475         0.0677          3.3500         6.2425        0.1880                1.3780  
   2195      19820621       2.7400         1.8925         0.0683          3.3875         6.3125        0.1894                1.3695  
   2196      19820622       2.7550         1.8800         0.0730          3.4150         6.3650        0.1934                1.3755  
   2197      19820623       2.7450         1.9175         0.0716          3.4000         6.3600        0.1939                1.3910  
   2198      19820624       2.7300         1.9350         0.0702          3.4200         6.3225        0.1916                1.4045  
   2199      19820625       2.7125         1.8875         0.0694          3.4830         6.2805        0.1904                1.3743  
   2200      19820628       2.6800         1.8185         0.0703          3.4740         6.2210        0.1890                1.3596  
   2201      19820629       2.6745         1.7685         0.0752          3.5085         6.2270        0.1885                1.3684  
   2202      19820630       2.6535         1.7700         0.0800          3.5260         6.1505        0.1860                1.3488  
   2203      19820701       2.6525         1.7800         0.0831          3.6425         6.1925        0.1882                1.3180  
   2204      19820702       2.6450         1.7650         0.0837          3.6200         6.1125        0.1854                1.2780  
   2205      19820706       2.6175         1.7250         0.0859          3.5150         6.0550        0.1835                1.2380  
   2206      19820707       2.6100         1.7250         0.0833          3.4225         6.0900        0.1842                1.2310  
   2207      19820708       2.6250         1.7575         0.0823          3.4500         6.1675        0.1864                1.2055  
   2208      19820709       2.6325         1.7475         0.0852          3.4375         6.1850        0.1874                1.2130  
   2209      19820712       2.6300         1.7325         0.0878          3.4275         6.1925        0.1879                1.2040  
   2210      19820713       2.6375         1.7575         0.0974          3.4575         6.2850        0.1892                1.2275  
   2211      19820714       2.6425         1.7250         0.0919          3.4925         6.2425        0.1879                1.2555  
   2212      19820715       2.6450         1.7025         0.0934          3.5075         6.2450        0.1873                1.2375  
   2213      19820716       2.6475         1.7075         0.0895          3.5375         6.2375        0.1874                1.2500  
   2214      19820719       2.6250         1.6475         0.0827          3.5025         6.1525        0.1853                1.2430  
   2215      19820720       2.6125         1.6650         0.0842          3.5125         6.1725        0.1861                1.2585  
   2216      19820721       2.6125         1.6325         0.0801          3.5200         6.2125        0.1872                1.2300  
   2217      19820722       2.5875         1.6100         0.0775          3.5025         6.1825        0.1861                1.2475  
   2218      19820723       2.5675         1.6400         0.0758          3.5125         6.1875        0.1866                1.2380  
   2219      19820726       2.5275         1.6550         0.0768          3.5150         6.1500        0.1852                1.2310  
   2220      19820727       2.5100         1.6350         0.0764          3.5325         6.1585        0.1855                1.2135  
   2221      19820728       2.4675         1.6125         0.0731          3.4525         6.0515        0.1830                1.2645  
   2222      19820729       2.4625         1.6400         0.0753          3.4425         6.0355        0.1823                1.2690  
   2223      19820730       2.4575         1.6150         0.0772          3.4275         6.0160        0.1817                1.2680  
   2224      19820802       2.4775         1.6050         0.0799          3.4625         6.0775        0.1833                1.2680  
   2225      19820803       2.4875         1.5600         0.0749          3.4625         6.0525        0.1826                1.2855  
   2226      19820804       2.4950         1.5525         0.0750          3.4900         6.0475        0.1825                1.2945  
   2227      19820805       2.4600         1.5225         0.0762          3.4725         5.9575        0.1808                1.3095  
   2228      19820806       2.4200         1.4800         0.0754          3.4350         5.8475        0.1774                1.3065  
   2229      19820809       2.3975         1.4700         0.0746          3.3725         5.7775        0.1743                1.2950  
   2230      19820810       2.3775         1.5150         0.0744          3.3575         5.7775        0.1743                1.2685  
   2231      19820811       2.3575         1.5000         0.0730          3.3725         5.7475        0.1740                1.2990  
   2232      19820812       2.2575         1.5000         0.0751          3.3750         5.5475        0.1679                1.2835  
   2233      19820813       2.2725         1.4925         0.0737          3.4050         5.5700        0.1706                1.2975  
   2234      19820816       2.2200         1.4575         0.0715          3.3375         5.4650        0.1685                1.3045  
   2235      19820817       2.2075         1.4225         0.0693          3.3825         5.5175        0.1696                1.3280  
   2236      19820818       2.2525         1.4600         0.0723          3.4500         5.6150        0.1743                1.3420  
   2237      19820819       2.2300         1.4475         0.0741          3.4325         5.5825        0.1724                1.3290  
   2238      19820820       2.2550         1.4800         0.0723          3.4050         5.6300        0.1743                1.3395  
   2239      19820823       2.2925         1.5225         0.0718          3.4325         5.6950        0.1773                1.3450  
   2240      19820824       2.3075         1.5150         0.0724          3.4425         5.7125        0.1784                1.3310  
   2241      19820825       2.3425         1.5750         0.0678          3.4975         5.7400        0.1793                1.3155  
   2242      19820826       2.3045         1.5850         0.0695          3.5050         5.6760        0.1771                1.3144  
   2243      19820827       2.2790         1.5840         0.0691          3.5250         5.6060        0.1743                1.2855  
   2244      19820830       2.2655         1.5705         0.0668          3.5195         5.5410        0.1730                1.2855  
   2245      19820831       2.2890         1.6125         0.0663          3.5180         5.5835        0.1751                1.2827  
   2246      19820901       2.2950         1.6500         0.0686          3.6050         5.6250        0.1754                1.2610  
   2247      19820902       2.3175         1.6650         0.0668          3.6225         5.6475        0.1767                1.2535  
   2248      19820903       2.3025         1.6300         0.0668          3.5750         5.5650        0.1748                1.2695  
   2249      19820907       2.2400         1.5700         0.0651          3.5025         5.4425        0.1702                1.3095  
   2250      19820908       2.2250         1.5675         0.0630          3.5075         5.4475        0.1703                1.2855  
   2251      19820909       2.2150         1.5700         0.0640          3.5175         5.4550        0.1704                1.3110  
   2252      19820910       2.1925         1.5225         0.0628          3.4650         5.4375        0.1699                1.2950  
   2253      19820913       2.2475         1.5725         0.0620          3.4950         5.5425        0.1741                1.3205  
   2254      19820914       2.2650         1.5575         0.0602          3.4975         5.5200        0.1723                1.3300  
   2255      19820915       2.2575         1.5500         0.0599          3.4550         5.5650        0.1757                1.3145  
   2256      19820916       2.2425         1.5425         0.0599          3.4175         5.6350        0.1773                1.3400  
   2257      19820917       2.2125         1.5125         0.0618          3.3325         5.5375        0.1745                1.3620  
   2258      19820920       2.2225         1.5225         0.0616          3.3175         5.4900        0.1717                1.3375  
   2259      19820921       2.2150         1.5275         0.0626          3.3300         5.4850        0.1728                1.3530  
   2260      19820922       2.1950         1.5275         0.0645          3.3175         5.4350        0.1709                1.3720  
   2261      19820923       2.2200         1.5375         0.0635          3.3550         5.4125        0.1710                1.3775  
   2262      19820924       2.2550         1.5600         0.0634          3.3975         5.4050        0.1706                1.3895  
   2263      19820927       2.2650         1.5275         0.0611          3.3475         5.4100        0.1716                1.4385  
   2264      19820928       2.2450         1.5100         0.0636          3.2825         5.3725        0.1709                1.4055  
   2265      19820929       2.2375         1.5050         0.0659          3.2125         5.3925        0.1714                1.4225  
   2266      19820930       2.2200         1.5050         0.0680          3.1975         5.3425        0.1703                1.4485  
   2267      19821001       2.2000         1.4450         0.0709          3.1675         5.2850        0.1701                1.4505  
   2268      19821004       2.1750         1.4125         0.0679          3.1650         5.1825        0.1691                1.4350  
   2269      19821005       2.1825         1.4425         0.0683          3.1825         5.2050        0.1699                1.4145  
   2270      19821006       2.1925         1.4500         0.0677          3.1775         5.2525        0.1712                1.4215  
   2271      19821007       2.2375         1.4800         0.0692          3.2250         5.3550        0.1732                1.4370  
   2272      19821008       2.2150         1.4250         0.0693          3.1750         5.2925        0.1718                1.3970  
   2273      19821011       2.2575         1.4625         0.0745          3.2150         5.3725        0.1742                1.3795  
   2274      19821012       2.2175         1.4525         0.0746          3.1925         5.3675        0.1734                1.4425  
   2275      19821013       2.2525         1.5125         0.0720          3.1750         5.4575        0.1783                1.4255  
   2276      19821014       2.2225         1.4900         0.0676          3.0800         5.4425        0.1759                1.4110  
   2277      19821015       2.2050         1.4900         0.0684          3.0800         5.3575        0.1727                1.3950  
   2278      19821018       2.2000         1.4975         0.0709          3.0325         5.3175        0.1719                1.4035  
   2279      19821019       2.2100         1.5250         0.0688          3.0300         5.3225        0.1722                1.3850  
   2280      19821020       2.2300         1.5375         0.0680          3.0775         5.3675        0.1734                1.4025  
   2281      19821021       2.2075         1.5050         0.0699          3.0175         5.3025        0.1711                1.3890  
   2282      19821022       2.1725         1.4625         0.0729          3.0475         5.2825        0.1696                1.4120  
   2283      19821025       2.1400         1.4475         0.0706          3.0375         5.2450        0.1675                1.3925  
   2284      19821026       2.1600         1.4925         0.0715          3.0950         5.3610        0.1674                1.4070  
   2285      19821027       2.1650         1.4750         0.0718          3.1025         5.4035        0.1684                1.4085  
   2286      19821028       2.1750         1.4950         0.0742          3.1375         5.4670        0.1691                1.4015  
   2287      19821029       2.1525         1.4825         0.0784          3.1750         5.4425        0.1681                1.3940  
   2288      19821101       2.1725         1.5150         0.0795          3.2650         5.5200        0.1684                1.3500  
   2289      19821103       2.2075         1.5700         0.0794          3.2925         5.5875        0.1692                1.3355  
   2290      19821104       2.2200         1.6075         0.0776          3.3050         5.6775        0.1740                1.3690  
   2291      19821105       2.3025         1.6275         0.0783          3.3475         5.8000        0.1763                1.3525  
   2292      19821108       2.3050         1.5900         0.0772          3.3225         5.7250        0.1729                1.3610  
   2293      19821109       2.3200         1.5975         0.0773          3.3025         5.7650        0.1723                1.3750  
   2294      19821110       2.3300         1.6175         0.0751          3.3125         5.7825        0.1718                1.3620  
   2295      19821111       2.3725         1.6350         0.0732          3.3000         5.7550        0.1723                1.3680  
   2296      19821112       2.3525         1.6350         0.0759          3.3325         5.7050        0.1713                1.3875  
   2297      19821115       2.3250         1.6150         0.0759          3.3700         5.6725        0.1701                1.3985  
   2298      19821116       2.3450         1.6350         0.0769          3.3550         5.7775        0.1714                1.3850  
   2299      19821117       2.3475         1.6150         0.0778          3.3050         5.7525        0.1704                1.3820  
   2300      19821118       2.3700         1.6050         0.0772          3.3125         5.8375        0.1722                1.3745  
   2301      19821119       2.3950         1.5825         0.0790          3.3475         5.7850        0.1705                1.3900  
   2302      19821122       2.3875         1.5825         0.0775          3.4075         5.7825        0.1719                1.4195  
   2303      19821123       2.3800         1.5825         0.0761          3.4400         5.7450        0.1707                1.4180  
   2304      19821124       2.4055         1.5865         0.0754          3.4815         5.7425        0.1692                1.3980  
   2305      19821126       2.4110         1.6065         0.0774          3.4385         5.7800        0.1685                1.3956  
   2306      19821129       2.3865         1.6075         0.0795          3.4020         5.6850        0.1666                1.3659  
   2307      19821130       2.3990         1.6865         0.0832          3.4235         5.7350        0.1688                1.3621  
   2308      19821201       2.3900         1.7250         0.0807          3.4650         5.7150        0.1697                1.3595  
   2309      19821202       2.3675         1.6825         0.0777          3.4000         5.6625        0.1687                1.3350  
   2310      19821203       2.3650         1.6900         0.0767          3.3875         5.6350        0.1680                1.3330  
   2311      19821206       2.3900         1.7075         0.0789          3.4175         5.6975        0.1683                1.3580  
   2312      19821207       2.4300         1.7400         0.0794          3.4300         5.7325        0.1683                1.3795  
   2313      19821208       2.4050         1.7100         0.0734          3.4100         5.6875        0.1682                1.3395  
   2314      19821209       2.4250         1.7325         0.0718          3.4075         5.7575        0.1700                1.3365  
   2315      19821210       2.4125         1.6975         0.0685          3.3325         5.6925        0.1677                1.3485  
   2316      19821213       2.4250         1.7000         0.0682          3.3500         5.7075        0.1677                1.3320  
   2317      19821214       2.4200         1.6725         0.0694          3.3100         5.6375        0.1649                1.3270  
   2318      19821215       2.4200         1.6825         0.0685          3.2775         5.6625        0.1651                1.3075  
   2319      19821216       2.4075         1.6750         0.0701          3.2750         5.6675        0.1644                1.2775  
   2320      19821217       2.4125         1.6825         0.0720          3.3150         5.6775        0.1642                1.2820  
   2321      19821220       2.4150         1.6675         0.0698          3.3500         5.6575        0.1642                1.2960  
   2322      19821221       2.4175         1.6725         0.0702          3.3725         5.6675        0.1641                1.2985  
   2323      19821222       2.4175         1.6700         0.0698          3.3375         5.6425        0.1633                1.3025  
   2324      19821223       2.4225         1.6600         0.0683          3.3650         5.6150        0.1631                1.2990  
   2325      19821227       2.4425         1.6775         0.0685          3.3675         5.6645        0.1645                1.2765  
   2326      19821228       2.4650         1.6825         0.0685          3.3525         5.7115        0.1653                1.2970  
   2327      19821229       2.4525         1.6675         0.0693          3.3350         5.6890        0.1644                1.3090  
   2328      19821230       2.4475         1.6675         0.0685          3.3075         5.7150        0.1643                1.2985  
   2329      19830103       2.4425         1.6650         0.0670          3.2425         5.7250        0.1646                1.3270  
   2330      19830104       2.4275         1.6500         0.0643          3.2500         5.7150        0.1639                1.3175  
   2331      19830105       2.4425         1.6775         0.0659          3.2900         5.7275        0.1646                1.3230  
   2332      19830106       2.4550         1.6825         0.0650          3.3075         5.7425        0.1664                1.2920  
   2333      19830107       2.4775         1.6900         0.0637          3.3175         5.8100        0.1664                1.2900  
   2334      19830110       2.5025         1.7100         0.0646          3.3450         5.8825        0.1678                1.2775  
   2335      19830111       2.5050         1.6950         0.0631          3.3550         5.8650        0.1666                1.2775  
   2336      19830112       2.5600         1.7275         0.0610          3.4125         5.9500        0.1665                1.2985  
   2337      19830113       2.5425         1.7100         0.0617          3.4575         5.9450        0.1672                1.2815  
   2338      19830114       2.5600         1.7200         0.0626          3.4650         5.9850        0.1702                1.2855  
   2339      19830117       2.5650         1.7100         0.0646          3.4225         5.9575        0.1728                1.2950  
   2340      19830118       2.5575         1.7125         0.0631          3.4425         5.9825        0.1726                1.2710  
   2341      19830119       2.5525         1.6925         0.0623          3.3500         5.8800        0.1700                1.2860  
   2342      19830120       2.5575         1.6775         0.0624          3.3325         5.9025        0.1698                1.2765  
   2343      19830121       2.5750         1.6825         0.0646          3.3325         5.9075        0.1702                1.2670  
   2344      19830124       2.5950         1.6825         0.0632          3.3450         5.9900        0.1716                1.2610  
   2345      19830125       2.6125         1.6700         0.0668          3.3175         5.9450        0.1715                1.2605  
   2346      19830126       2.6350         1.6725         0.0672          3.3450         5.9750        0.1733                1.2535  
   2347      19830127       2.6650         1.6725         0.0659          3.3475         5.9700        0.1747                1.2565  
   2348      19830128       2.6325         1.6575         0.0639          3.3525         5.9350        0.1730                1.2430  
   2349      19830131       2.6775         1.6600         0.0620          3.4350         6.0450        0.1752                1.2280  
   2350      19830201       2.6950         1.6675         0.0632          3.4525         6.0150        0.1761                1.2250  
   2351      19830202       2.6775         1.6650         0.0640          3.4525         6.0150        0.1751                1.2370  
   2352      19830203       2.6825         1.6275         0.0640          3.4675         5.9625        0.1734                1.2290  
   2353      19830204       2.6825         1.5900         0.0648          3.4450         5.9375        0.1737                1.2460  
   2354      19830207       2.6525         1.6000         0.0665          3.4125         5.8900        0.1720                1.2655  
   2355      19830208       2.6475         1.5625         0.0671          3.3975         5.8675        0.1711                1.2685  
   2356      19830209       2.6775         1.5775         0.0671          3.3900         5.8625        0.1710                1.2540  
   2357      19830210       2.7325         1.6050         0.0679          3.4400         5.9250        0.1724                1.2565  
   2358      19830211       2.7475         1.6100         0.0701          3.4275         5.9525        0.1727                1.2525  
   2359      19830214       2.7975         1.6150         0.0696          3.5075         6.0125        0.1755                1.2685  
   2360      19830215       2.7825         1.5850         0.0709          3.4625         5.9725        0.1734                1.2640  
   2361      19830216       2.7550         1.5450         0.0696          3.4475         5.9350        0.1729                1.2515  
   2362      19830217       2.7775         1.5300         0.0694          3.4475         5.9700        0.1758                1.2615  
   2363      19830218       2.7825         1.5375         0.0686          3.4350         5.9975        0.1768                1.2645  
   2364      19830222       2.7500         1.4850         0.0636          3.3200         5.8775        0.1720                1.2545  
   2365      19830223       2.7960         1.5110         0.0644          3.3415         5.8890        0.1726                1.2523  
   2366      19830224       2.8370         1.5140         0.0661          3.3280         5.8730        0.1683                1.2446  
   2367      19830225       2.8350         1.4970         0.0647          3.3095         5.8210        0.1673                1.2207  
   2368      19830228       2.7970         1.4730         0.0631          3.1845         5.7210        0.1666                1.2109  
   2369      19830301       2.8400         1.5300         0.0618          3.2525         5.7800        0.1696                1.2230  
   2370      19830302       2.8775         1.5550         0.0638          3.2575         5.8450        0.1717                1.2180  
   2371      19830303       2.8875         1.5550         0.0634          3.2725         5.8575        0.1716                1.2230  
   2372      19830304       2.8925         1.5875         0.0640          3.2925         5.8850        0.1707                1.2185  
   2373      19830307       2.8850         1.5800         0.0643          3.2750         5.8900        0.1728                1.2190  
   2374      19830308       2.8600         1.5475         0.0632          3.2350         5.8425        0.1716                1.2110  
   2375      19830309       2.8725         1.5725         0.0643          3.2825         5.9075        0.1729                1.2315  
   2376      19830310       2.8375         1.5750         0.0652          3.2900         5.8725        0.1706                1.2300  
   2377      19830311       2.8275         1.5625         0.0664          3.2675         5.8425        0.1703                1.2335  
   2378      19830314       2.8700         1.5900         0.0683          3.3025         5.9125        0.1736                1.2340  
   2379      19830315       2.8700         1.5775         0.0656          3.3075         5.8725        0.1717                1.2150  
   2380      19830316       2.9225         1.6100         0.0640          3.3550         5.9675        0.1736                1.2085  
   2381      19830317       2.9575         1.6350         0.0654          3.4275         6.0575        0.1747                1.2170  
   2382      19830318       2.9575         1.6350         0.0647          3.4950         6.0825        0.1756                1.2190  
   2383      19830321       2.9975         1.6575         0.0667          3.5450         6.1250        0.1780                1.2350  
   2384      19830322       3.0075         1.6300         0.0670          3.5450         6.1100        0.1756                1.2355  
   2385      19830323       3.0875         1.6650         0.0671          3.6650         6.3450        0.1810                1.2660  
   2386      19830324       3.0550         1.6450         0.0684          3.6700         6.3425        0.1813                1.2635  
   2387      19830325       3.0425         1.6275         0.0676          3.6025         6.2725        0.1785                1.2420  
   2388      19830328       3.1100         1.6525         0.0700          3.5775         6.3625        0.1800                1.2445  
   2389      19830329       3.1375         1.6575         0.0707          3.5900         6.3850        0.1810                1.2490  
   2390      19830330       3.1025         1.5950         0.0708          3.5775         6.3000        0.1805                1.2415  
   2391      19830331       3.1275         1.6025         0.0709          3.6025         6.3700        0.1856                1.2325  
   2392      19830404       3.1625         1.6450         0.0723          3.6225         6.4300        0.1879                1.2310  
   2393      19830405       3.1300         1.6525         0.0718          3.6225         6.3850        0.1880                1.2185  
   2394      19830406       3.0975         1.6675         0.0694          3.5900         6.3650        0.1876                1.2070  
   2395      19830407       3.1100         1.6850         0.0710          3.6400         6.4300        0.1899                1.2130  
   2396      19830408       3.1475         1.6950         0.0705          3.6375         6.4825        0.1926                1.2155  
   2397      19830411       3.1500         1.6600         0.0712          3.5375         6.4275        0.1907                1.2135  
   2398      19830412       3.1300         1.6800         0.0703          3.5100         6.3750        0.1896                1.2245  
   2399      19830413       3.1525         1.6550         0.0673          3.4975         6.3950        0.1904                1.2185  
   2400      19830414       3.1225         1.6550         0.0688          3.5025         6.2875        0.1867                1.2270  
   2401      19830415       3.1075         1.6300         0.0699          3.4900         6.2325        0.1862                1.2410  
   2402      19830418       3.1050         1.6325         0.0734          3.4525         6.2475        0.1869                1.2420  
   2403      19830419       3.1025         1.6375         0.0745          3.4100         6.2725        0.1876                1.2385  
   2404      19830420       3.0575         1.6350         0.0737          3.4050         6.2450        0.1868                1.2380  
   2405      19830421       3.0600         1.5900         0.0730          3.4275         6.2700        0.1879                1.2470  
   2406      19830422       3.1425         1.6250         0.0765          3.4900         6.4525        0.1937                1.2550  
   2407      19830425       3.1225         1.5750         0.0788          3.4725         6.4200        0.1921                1.2625  
   2408      19830426       3.1490         1.5960         0.0803          3.5200         6.4745        0.1945                1.2466  
   2409      19830427       3.1605         1.5480         0.0775          3.5575         6.3995        0.1942                1.2521  
   2410      19830428       3.1570         1.5625         0.0798          3.5650         6.4550        0.1965                1.2460  
   2411      19830429       3.1805         1.5975         0.0794          3.5945         6.5385        0.1983                1.2444  
   2412      19830502       3.1925         1.6075         0.0824          3.6200         6.5325        0.1982                1.2560  
   2413      19830503       3.1800         1.5950         0.0847          3.6325         6.4700        0.1972                1.2565  
   2414      19830504       3.1825         1.6175         0.0842          3.6600         6.4700        0.1972                1.2615  
   2415      19830505       3.1825         1.6125         0.0856          3.6275         6.4600        0.1977                1.2630  
   2416      19830506       3.1725         1.6275         0.0881          3.6275         6.4400        0.1978                1.2515  
   2417      19830509       3.1525         1.6250         0.0903          3.6250         6.3200        0.1956                1.2410  
   2418      19830510       3.1675         1.6375         0.0878          3.6100         6.3875        0.1992                1.2350  
   2419      19830511       3.0675         1.6150         0.0908          3.5075         6.2750        0.1969                1.2420  
   2420      19830512       3.0225         1.6400         0.0894          3.5075         6.2925        0.1945                1.2475  
   2421      19830513       3.0225         1.6425         0.0923          3.5375         6.3175        0.1949                1.2580  
   2422      19830516       3.0250         1.6475         0.0963          3.5275         6.3475        0.1944                1.2950  
   2423      19830517       3.0650         1.6325         0.1000          3.5525         6.3250        0.1949                1.2850  
   2424      19830518       3.0775         1.6175         0.1018          3.5550         6.3450        0.1962                1.2800  
   2425      19830519       3.0775         1.5825         0.0991          3.5300         6.2875        0.1946                1.2945  
   2426      19830520       3.0425         1.5300         0.1038          3.5450         6.1875        0.1917                1.3200  
   2427      19830523       3.0675         1.5600         0.1100          3.5425         6.2275        0.1908                1.3100  
   2428      19830524       3.1025         1.5750         0.1078          3.5800         6.2700        0.1916                1.3335  
   2429      19830525       3.0725         1.5700         0.1120          3.5550         6.2100        0.1886                1.3395  
   2430      19830526       3.0575         1.5350         0.1215          3.5025         6.1350        0.1881                1.3335  
   2431      19830527       3.0225         1.4875         0.1247          3.4725         6.1050        0.1876                1.3525  
   2432      19830531       3.0450         1.4725         0.1336          3.4325         6.0750        0.1865                1.3175  
   2433      19830601       3.0250         1.4850         0.1116          3.4375         6.0725        0.1866                1.2800  
   2434      19830602       3.0675         1.5175         0.1148          3.4750         6.1625        0.1894                1.2660  
   2435      19830603       3.0725         1.5275         0.1166          3.4600         6.1800        0.1922                1.2670  
   2436      19830606       3.0625         1.5125         0.1035          3.4850         6.2225        0.1957                1.2790  
   2437      19830607       3.0425         1.4950         0.1056          3.4700         6.1600        0.1939                1.2935  
   2438      19830608       3.0550         1.5175         0.1088          3.4425         6.0800        0.1927                1.2615  
   2439      19830609       3.0925         1.5525         0.1176          3.4475         6.1250        0.1943                1.2715  
   2440      19830610       3.0900         1.5450         0.1161          3.4275         6.0200        0.1906                1.2530  
   2441      19830613       3.1100         1.5975         0.1111          3.4350         5.9950        0.1912                1.2620  
   2442      19830614       3.1150         1.5825         0.1131          3.4500         5.9325        0.1878                1.2725  
   2443      19830615       3.1000         1.5725         0.1079          3.4525         5.9075        0.1874                1.2705  
   2444      19830616       3.0975         1.5625         0.0992          3.5175         5.9525        0.1882                1.2690  
   2445      19830617       3.0875         1.5525         0.0993          3.4900         5.9325        0.1866                1.2635  
   2446      19830620       3.1175         1.5575         0.1029          3.4950         5.9750        0.1878                1.2485  
   2447      19830621       3.1400         1.5825         0.1028          3.5625         6.0575        0.1918                1.2360  
   2448      19830622       3.1475         1.5725         0.1110          3.5475         6.0975        0.1913                1.2465  
   2449      19830623       3.1850         1.5750         0.1139          3.4950         6.0825        0.1907                1.2480  
   2450      19830624       3.1825         1.5500         0.1113          3.4725         6.0300        0.1886                1.2475  
   2451      19830627       3.1420         1.5395         0.1141          3.4575         5.8565        0.1839                1.2466  
   2452      19830628       3.1270         1.5600         0.1123          3.4925         5.8650        0.1847                1.2445  
   2453      19830629       3.0710         1.5415         0.1153          3.5055         5.8065        0.1846                1.2567  
   2454      19830630       3.0140         1.5605         0.1134          3.5420         6.1220        0.1950                1.2509  
   2455      19830701       2.9850         1.5650         0.1163          3.5150         6.1625        0.1946                1.2750  
   2456      19830705       3.0025         1.5475         0.1110          3.4725         6.1325        0.1933                1.2770  
   2457      19830706       3.0400         1.5800         0.1087          3.5225         6.2250        0.1989                1.2610  
   2458      19830707       3.0425         1.5775         0.1135          3.5050         6.2675        0.2004                1.2800  
   2459      19830708       3.0500         1.5450         0.1111          3.4700         6.2250        0.1977                1.2790  
   2460      19830711       3.1050         1.5975         0.1112          3.4825         6.4300        0.2021                1.2880  
   2461      19830712       3.0975         1.5750         0.1123          3.4700         6.4550        0.2035                1.2900  
   2462      19830713       3.0575         1.5625         0.1116          3.4825         6.3900        0.2016                1.2910  
   2463      19830714       3.0625         1.5650         0.1071          3.4950         6.3600        0.2010                1.2715  
   2464      19830715       3.0950         1.5875         0.1016          3.5350         6.4400        0.2069                1.2685  
   2465      19830718       3.0925         1.5750         0.0984          3.5725         6.5175        0.2095                1.2720  
   2466      19830719       3.1375         1.5975         0.1017          3.5550         6.6750        0.2115                1.2800  
   2467      19830720       3.2375         1.6950         0.1036          3.6975         6.9750        0.2214                1.2890  
   2468      19830721       3.2150         1.6750         0.1065          3.6550         7.0050        0.2260                1.2830  
   2469      19830722       3.2550         1.6800         0.1142          3.6575         7.0750        0.2293                1.2875  
   2470      19830725       3.2325         1.6600         0.1202          3.6225         7.0850        0.2307                1.2725  
   2471      19830726       3.1875         1.6300         0.1175          3.6475         6.9290        0.2297                1.2770  
   2472      19830727       3.1675         1.6100         0.1166          3.6325         7.0015        0.2339                1.2690  
   2473      19830728       3.2275         1.6725         0.1179          3.7125         7.1580        0.2391                1.2675  
   2474      19830729       3.2025         1.6425         0.1168          3.7275         7.0650        0.2337                1.2605  
   2475      19830801       3.3025         1.7000         0.1208          3.7975         7.3450        0.2438                1.2510  
   2476      19830802       3.3450         1.6975         0.1240          3.7600         7.5050        0.2512                1.2535  
   2477      19830803       3.4225         1.7350         0.1211          3.8075         7.7500        0.2563                1.2580  
   2478      19830804       3.4125         1.6825         0.1182          3.7750         7.7500        0.2610                1.2590  
   2479      19830805       3.4975         1.7200         0.1188          3.7825         8.0025        0.2708                1.2630  
   2480      19830808       3.4775         1.6850         0.1212          3.7675         7.8850        0.2695                1.2635  
   2481      19830809       3.4500         1.6725         0.1113          3.7550         7.8725        0.2649                1.2615  
   2482      19830810       3.5500         1.7550         0.1121          3.8475         8.1725        0.2749                1.2800  
   2483      19830811       3.5775         1.7375         0.1101          3.8275         8.4175        0.2812                1.2775  
   2484      19830812       3.5775         1.7650         0.1065          3.8150         8.5700        0.2909                1.2720  
   2485      19830815       3.6775         1.8400         0.1139          3.9550         8.8700        0.3009                1.2750  
   2486      19830816       3.6275         1.7900         0.1109          3.8850         9.0900        0.3109                1.2870  
   2487      19830817       3.5750         1.7650         0.1103          3.9050         8.9750        0.3148                1.2945  
   2488      19830818       3.4975         1.7300         0.1115          3.8425         8.6750        0.3048                1.2880  
   2489      19830819       3.5275         1.7650         0.1076          3.8250         8.3750        0.2970                1.3090  
   2490      19830822       3.6275         1.8650         0.1129          4.0250         8.6750        0.3070                1.3105  
   2491      19830823       3.6575         1.8050         0.1083          3.8975         8.9750        0.3170                1.3225  
   2492      19830824       3.6075         1.7675         0.1070          3.8775         9.1950        0.3270                1.3360  
   2493      19830825       3.5550         1.7875         0.1066          3.8750         9.3100        0.3420                1.3295  
   2494      19830826       3.6190         1.8235         0.1037          3.9155         9.3590        0.3553                1.3189  
   2495      19830829       3.5885         1.8155         0.1022          3.9725         9.1030        0.3467                1.3023  
   2496      19830830       3.4990         1.7595         0.1053          3.9165         8.8345        0.3370                1.3043  
   2497      19830831       3.5885         1.8430         0.1039          4.0595         9.0910        0.3353                1.3026  
   2498      19830901       3.5375         1.8300         0.1055          4.0575         8.8150        0.3255                1.2985  
   2499      19830902       3.5925         1.8750         0.1048          4.0775         9.1075        0.3295                1.3035  
   2500      19830906       3.6475         1.8975         0.1024          4.0675         9.3150        0.3322                1.2995  
   2501      19830907       3.6325         1.9125         0.1001          4.0275         9.2950        0.3365                1.2910  
   2502      19830908       3.6475         1.9175         0.1008          4.0525         9.2725        0.3393                1.2935  
   2503      19830909       3.6775         1.9325         0.1016          4.0675         9.4800        0.3493                1.3020  
   2504      19830912       3.6525         1.9025         0.1022          4.0050         9.3850        0.3549                1.3065  
   2505      19830913       3.6025         1.9050         0.1016          3.8900         9.1150        0.3607                1.3150  
   2506      19830914       3.5675         1.9275         0.0980          3.8425         8.8750        0.3507                1.3010  
   2507      19830915       3.4825         1.8625         0.0976          3.7975         8.5750        0.3407                1.3160  
   2508      19830916       3.5225         1.9000         0.0941          3.8275         8.7300        0.3316                1.3190  
   2509      19830919       3.6125         1.9425         0.0985          3.8700         9.0300        0.3464                1.3275  
   2510      19830920       3.5925         1.9225         0.0933          3.8350         8.9900        0.3408                1.3325  
   2511      19830921       3.6925         2.0150         0.0906          3.9025         9.2900        0.3558                1.3290  
   2512      19830922       3.6025         1.9500         0.0940          3.8150         9.2300        0.3587                1.3395  
   2513      19830923       3.5425         1.9100         0.0922          3.7375         9.0900        0.3487                1.3390  
   2514      19830926       3.4900         1.8875         0.0931          3.7425         8.7900        0.3387                1.3260  
   2515      19830927       3.5450         1.9025         0.1002          3.7600         8.9550        0.3363                1.3355  
   2516      19830928       3.4850         1.8575         0.1050          3.7125         8.6800        0.3272                1.3570  
   2517      19830929       3.5150         1.8825         0.1035          3.7000         8.5400        0.3180                1.3545  
   2518      19830930       3.5475         1.9050         0.1083          3.7075         8.6600        0.3213                1.3650  
   2519      19831003       3.5275         1.8925         0.1123          3.7000         8.5800        0.3155                1.3790  
   2520      19831004       3.4675         1.8550         0.1144          3.6650         8.2900        0.3055                1.4100  
   2521      19831005       3.5100         1.8875         0.1144          3.6850         8.3900        0.3050                1.4125  
   2522      19831006       3.5250         1.8975         0.1178          3.7175         8.6000        0.3128                1.4390  
   2523      19831007       3.4925         1.8775         0.1188          3.6950         8.4550        0.3061                1.4110  
   2524      19831010       3.4800         1.8800         0.1167          3.6600         8.5100        0.3017                1.4390  
   2525      19831011       3.5025         1.8925         0.1133          3.6650         8.5000        0.3050                1.4275  
   2526      19831012       3.4875         1.9000         0.1105          3.6600         8.3550        0.3023                1.4375  
   2527      19831013       3.5775         1.9250         0.1109          3.6925         8.6550        0.3123                1.4295  
   2528      19831014       3.5375         1.9200         0.1135          3.7075         8.8800        0.3221                1.4330  
   2529      19831017       3.5050         1.9100         0.1127          3.6950         8.7950        0.3242                1.4385  
   2530      19831018       3.4725         1.9250         0.1100          3.7250         8.6950        0.3167                1.4250  
   2531      19831019       3.4275         1.8800         0.1076          3.6900         8.4400        0.3067                1.4200  
   2532      19831020       3.3750         1.8725         0.1054          3.6075         8.1900        0.2967                1.4215  
   2533      19831021       3.4075         1.9075         0.1068          3.6375         8.3200        0.2915                1.4275  
   2534      19831024       3.4125         1.8900         0.1009          3.6250         8.2300        0.2888                1.4355  
   2535      19831025       3.4800         1.9100         0.0989          3.6525         8.4000        0.2927                1.4325  
   2536      19831026       3.4150         1.8600         0.1004          3.5675         8.1370        0.2827                1.4295  
   2537      19831027       3.4550         1.8400         0.0963          3.5750         8.3240        0.2873                1.3955  
   2538      19831028       3.4775         1.8375         0.0966          3.5875         8.3710        0.2872                1.3910  
   2539      19831031       3.4475         1.8175         0.0936          3.5450         8.2680        0.2830                1.4155  
   2540      19831101       3.4675         1.8375         0.0937          3.5625         8.4250        0.2890                1.4090  
   2541      19831102       3.5075         1.8650         0.0910          3.5850         8.6300        0.2962                1.4335  
   2542      19831103       3.5075         1.8600         0.0943          3.5750         8.7250        0.2990                1.4400  
   2543      19831104       3.5450         1.8625         0.0952          3.5850         8.7750        0.2960                1.4435  
   2544      19831107       3.5775         1.8700         0.0981          3.6025         8.7750        0.2956                1.4520  
   2545      19831108       3.5725         1.8650         0.0991          3.5875         8.7000        0.2903                1.4810  
   2546      19831109       3.5800         1.8600         0.0976          3.5800         8.7250        0.2896                1.4715  
   2547      19831110       3.5925         1.8475         0.0996          3.5625         8.6900        0.2885                1.4855  
   2548      19831111       3.5700         1.8300         0.0926          3.4925         8.4700        0.2837                1.4940  
   2549      19831114       3.5550         1.8275         0.0940          3.4575         8.4150        0.2798                1.4820  
   2550      19831115       3.5825         1.8300         0.0922          3.4675         8.3250        0.2713                1.4835  
   2551      19831116       3.5175         1.7700         0.0920          3.4025         8.0250        0.2613                1.4785  
   2552      19831117       3.5150         1.7875         0.0937          3.3950         8.0400        0.2625                1.4665  
   2553      19831118       3.4675         1.7950         0.0935          3.3650         7.8250        0.2595                1.4910  
   2554      19831121       3.4225         1.7700         0.1008          3.3300         7.6500        0.2538                1.4925  
   2555      19831122       3.3650         1.7750         0.0977          3.3225         7.7450        0.2564                1.4885  
   2556      19831123       3.3550         1.7575         0.0951          3.3900         7.8200        0.2627                1.4960  
   2557      19831128       3.4385         1.7970         0.0953          3.4430         7.9400        0.2696                1.4737  
   2558      19831129       3.4270         1.7730         0.0966          3.4775         8.0600        0.2727                1.4683  
   2559      19831130       3.4070         1.7940         0.0957          3.5325         7.9650        0.2704                1.4536  
   2560      19831201       3.4200         1.8325         0.0935          3.5950         8.1300        0.2768                1.4650  
   2561      19831202       3.3750         1.8275         0.0924          3.5900         7.8450        0.2673                1.4690  
   2562      19831205       3.3175         1.7975         0.0953          3.5525         7.6600        0.2585                1.4630  
   2563      19831206       3.2950         1.8100         0.0943          3.5250         7.6400        0.2592                1.4690  
   2564      19831207       3.3375         1.8275         0.0922          3.5325         7.8225        0.2656                1.4750  
   2565      19831208       3.3425         1.8375         0.0912          3.5525         7.7075        0.2687                1.4630  
   2566      19831209       3.3200         1.8325         0.0923          3.5350         7.8250        0.2698                1.4855  
   2567      19831212       3.3175         1.8325         0.0913          3.5175         7.8100        0.2707                1.4890  
   2568      19831213       3.2925         1.8150         0.0859          3.4875         7.7200        0.2668                1.4960  
   2569      19831214       3.2925         1.8250         0.0854          3.5125         7.7450        0.2697                1.4900  
   2570      19831215       3.2900         1.8225         0.0860          3.5100         7.5600        0.2616                1.4770  
   2571      19831216       3.3100         1.8650         0.0867          3.5550         7.8100        0.2716                1.4865  
   2572      19831219       3.3775         1.8800         0.0859          3.6000         7.8250        0.2790                1.4720  
   2573      19831220       3.3675         1.8675         0.0832          3.6075         7.8350        0.2782                1.4420  
   2574      19831221       3.3725         1.8650         0.0844          3.5950         7.8000        0.2762                1.4210  
   2575      19831222       3.4075         1.8800         0.0835          3.5850         7.9600        0.2810                1.4190  
   2576      19831223       3.4325         1.8800         0.0827          3.6125         8.0600        0.2820                1.4215  
   2577      19831227       3.4425         1.8875         0.0810          3.6475         8.2700        0.2909                1.4230  
   2578      19831228       3.4025         1.8700         0.0801          3.6700         8.1840        0.2887                1.4010  
   2579      19831229       3.3775         1.8600         0.0815          3.6350         8.1900        0.2915                1.3870  
   2580      19831230       3.3725         1.8600         0.0818          3.6350         8.2910        0.2953                1.3880  
   2581      19840103       3.2975         1.7900         0.0787          3.5400         8.0275        0.2865                1.3780  
   2582      19840104       3.2975         1.8050         0.0789          3.5525         7.9200        0.2885                1.3935  
   2583      19840105       3.3325         1.8375         0.0780          3.5875         8.0575        0.2937                1.4120  
   2584      19840106       3.3050         1.8125         0.0776          3.5875         7.8050        0.2853                1.4065  
   2585      19840109       3.3100         1.8375         0.0757          3.5875         7.6875        0.2873                1.4010  
   2586      19840110       3.3400         1.8400         0.0769          3.6125         7.8475        0.2951                1.4105  
   2587      19840111       3.3425         1.8400         0.0767          3.6050         7.8775        0.3008                1.3975  
   2588      19840112       3.3500         1.8425         0.0815          3.6175         7.9075        0.2997                1.4115  
   2589      19840113       3.3525         1.8425         0.0779          3.6150         7.9100        0.3016                1.4235  
   2590      19840116       3.2675         1.7925         0.0765          3.5700         7.6100        0.2916                1.4165  
   2591      19840117       3.2975         1.8200         0.0759          3.5500         7.4275        0.2816                1.4150  
   2592      19840118       3.2850         1.8175         0.0780          3.4850         7.3950        0.2733                1.4200  
   2593      19840119       3.2700         1.8150         0.0788          3.4350         7.4475        0.2757                1.4275  
   2594      19840120       3.2325         1.8025         0.0804          3.3850         7.3225        0.2747                1.4475  
   2595      19840123       3.2450         1.8125         0.0772          3.4450         7.3075        0.2755                1.4585  
   2596      19840124       3.3450         1.8625         0.0728          3.4575         7.6075        0.2855                1.4395  
   2597      19840125       3.3275         1.8450         0.0750          3.3875         7.4600        0.2799                1.4430  
   2598      19840126       3.2825         1.8000         0.0756          3.3125         7.2575        0.2703                1.4325  
   2599      19840127       3.2900         1.8025         0.0742          3.2700         7.3250        0.2724                1.4355  
   2600      19840130       3.2850         1.8050         0.0754          3.3125         7.3300        0.2696                1.4260  
   2601      19840131       3.2925         1.8100         0.0750          3.2875         7.3075        0.2727                1.4245  
   2602      19840201       3.2950         1.8050         0.0740          3.3450         7.3875        0.2777                1.4345  
   2603      19840202       3.3125         1.7750         0.0752          3.3300         7.4400        0.2775                1.4375  
   2604      19840203       3.3025         1.7275         0.0759          3.3350         7.3475        0.2758                1.4340  
   2605      19840206       3.2950         1.7175         0.0735          3.3150         7.2625        0.2728                1.4275  
   2606      19840207       3.2900         1.7125         0.0705          3.3300         7.1875        0.2706                1.3990  
   2607      19840208       3.2975         1.7225         0.0704          3.3575         7.2600        0.2699                1.3965  
   2608      19840209       3.2725         1.6850         0.0706          3.3100         7.0825        0.2608                1.4095  
   2609      19840210       3.2475         1.6425         0.0706          3.2575         7.0675        0.2594                1.4280  
   2610      19840213       3.2025         1.6500         0.0680          3.2175         6.9450        0.2507                1.4350  
   2611      19840214       3.1650         1.6350         0.0666          3.2425         6.9450        0.2476                1.4500  
   2612      19840215       3.1875         1.6550         0.0677          3.2825         7.0575        0.2527                1.4550  
   2613      19840216       3.1875         1.6625         0.0678          3.3175         7.0325        0.2540                1.4720  
   2614      19840217       3.1925         1.6675         0.0660          3.3325         7.1700        0.2629                1.4685  
   2615      19840221       3.1850         1.6350         0.0675          3.2900         7.0875        0.2630                1.4575  
   2616      19840222       3.2475         1.6550         0.0686          3.3150         7.3475        0.2730                1.4650  
   2617      19840223       3.2425         1.6350         0.0670          3.2850         7.3525        0.2827                1.4770  
   2618      19840224       3.2520         1.6410         0.0676          3.2985         7.4100        0.2813                1.4699  
   2619      19840227       3.2575         1.6585         0.0676          3.2955         7.4225        0.2764                1.4618  
   2620      19840228       3.2490         1.6515         0.0651          3.2610         7.3705        0.2723                1.4442  
   2621      19840229       3.3195         1.6870         0.0651          3.3025         7.6200        0.2820                1.4557  
   2622      19840301       3.3300         1.7100         0.0691          3.3625         7.6800        0.2810                1.4555  
   2623      19840302       3.3600         1.7475         0.0699          3.4225         7.7475        0.2807                1.4590  
   2624      19840305       3.3825         1.7600         0.0695          3.4925         7.8500        0.2890                1.4680  
   2625      19840306       3.4100         1.7675         0.0676          3.5325         7.8175        0.2873                1.4720  
   2626      19840307       3.4075         1.7675         0.0656          3.5200         7.7525        0.2862                1.4420  
   2627      19840308       3.4050         1.7875         0.0674          3.4950         7.8450        0.2878                1.4505  
   2628      19840309       3.4425         1.7850         0.0736          3.5450         7.9650        0.2965                1.4370  
   2629      19840312       3.4300         1.7750         0.0715          3.4925         7.8950        0.2958                1.4330  
   2630      19840313       3.4400         1.7725         0.0715          3.4800         7.8400        0.2933                1.4440  
   2631      19840314       3.4675         1.7800         0.0678          3.5025         7.9050        0.2957                1.4260  
   2632      19840315       3.4925         1.8050         0.0706          3.5675         7.9850        0.3012                1.4510  
   2633      19840316       3.4800         1.7800         0.0704          3.5300         7.8300        0.2977                1.4470  
   2634      19840319       3.4800         1.7725         0.0703          3.5050         7.8625        0.2977                1.4420  
   2635      19840320       3.5000         1.7850         0.0716          3.4975         8.0750        0.3077                1.4490  
   2636      19840321       3.5150         1.8025         0.0718          3.5275         8.0400        0.3105                1.4690  
   2637      19840322       3.5325         1.8075         0.0675          3.6125         8.0100        0.3088                1.4680  
   2638      19840323       3.5325         1.8325         0.0688          3.6100         8.0000        0.3085                1.4785  
   2639      19840326       3.5625         1.8500         0.0700          3.6600         8.0275        0.3048                1.4930  
   2640      19840327       3.5475         1.8425         0.0679          3.6050         7.8700        0.2963                1.4825  
   2641      19840328       3.5250         1.8300         0.0699          3.5900         7.8575        0.2948                1.4885  
   2642      19840329       3.5050         1.8325         0.0700          3.6275         7.8500        0.2973                1.5110  
   2643      19840330       3.5325         1.8550         0.0686          3.7400         7.8900        0.2982                1.5135  
   2644      19840402       3.5775         1.8750         0.0681          3.7025         7.9400        0.3033                1.4935  
   2645      19840403       3.5875         1.8750         0.0654          3.7475         8.0250        0.3120                1.5115  
   2646      19840404       3.6175         1.8850         0.0670          3.7725         8.0850        0.3181                1.5060  
   2647      19840405       3.5825         1.8475         0.0634          3.6850         7.9975        0.3117                1.5070  
   2648      19840406       3.5875         1.8800         0.0629          3.6650         8.0700        0.3158                1.5090  
   2649      19840409       3.6025         1.8775         0.0629          3.7000         8.0225        0.3095                1.5065  
   2650      19840410       3.5825         1.8500         0.0621          3.6725         7.9575        0.3075                1.5005  
   2651      19840411       3.5400         1.8200         0.0614          3.6400         7.7350        0.3048                1.4995  
   2652      19840412       3.5275         1.8325         0.0610          3.6875         7.6925        0.3008                1.4850  
   2653      19840413       3.5425         1.8175         0.0621          3.7275         7.7350        0.3051                1.4715  
   2654      19840416       3.5275         1.7625         0.0608          3.6800         7.7200        0.3092                1.4945  
   2655      19840417       3.5175         1.7475         0.0615          3.6525         7.7075        0.3122                1.5120  
   2656      19840418       3.5450         1.7625         0.0605          3.6800         7.8050        0.3120                1.5320  
   2657      19840419       3.5750         1.7625         0.0591          3.7100         7.8050        0.3142                1.5390  
   2658      19840423       3.6125         1.7900         0.0598          3.7175         7.9000        0.3179                1.5330  
   2659      19840424       3.5150         1.7250         0.0593          3.6425         8.0050        0.3267                1.5150  
   2660      19840425       3.4730         1.7435         0.0608          3.5580         8.0120        0.3281                1.4901  
   2661      19840426       3.4245         1.7525         0.0618          3.5200         7.8100        0.3201                1.4938  
   2662      19840427       3.4450         1.7585         0.0619          3.5120         7.8885        0.3270                1.4977  
   2663      19840430       3.4210         1.7580         0.0640          3.4355         7.8020        0.3237                1.4816  
   2664      19840501       3.4350         1.7975         0.0633          3.3975         7.9025        0.3280                1.4695  
   2665      19840502       3.4775         1.8150         0.0611          3.4400         8.1100        0.3380                1.4635  
   2666      19840503       3.4675         1.8000         0.0606          3.4175         8.0925        0.3375                1.4765  
   2667      19840504       3.4675         1.7975         0.0587          3.4275         8.1700        0.3422                1.4855  
   2668      19840507       3.4775         1.7975         0.0562          3.4150         8.1900        0.3490                1.4865  
   2669      19840508       3.4900         1.8150         0.0560          3.4450         8.3550        0.3590                1.4920  
   2670      19840509       3.4725         1.8175         0.0571          3.4450         8.3600        0.3617                1.4815  
   2671      19840510       3.4525         1.8125         0.0559          3.4425         8.4075        0.3644                1.5045  
   2672      19840511       3.4450         1.8275         0.0556          3.4150         8.5600        0.3744                1.5175  
   2673      19840514       3.4275         1.8450         0.0576          3.4075         8.5950        0.3835                1.5135  
   2674      19840515       3.4400         1.8575         0.0576          3.4325         8.5050        0.3833                1.5095  
   2675      19840516       3.4750         1.8700         0.0568          3.4675         8.7500        0.3900                1.5015  
   2676      19840517       3.4700         1.8750         0.0571          3.4900         8.7025        0.3890                1.5085  
   2677      19840518       3.5000         1.8900         0.0584          3.5850         8.9100        0.3968                1.5440  
   2678      19840521       3.5425         1.9150         0.0611          3.6875         8.9325        0.3912                1.5645  
   2679      19840522       3.5525         1.9025         0.0589          3.6775         8.8875        0.3820                1.5460  
   2680      19840523       3.5400         1.8875         0.0566          3.6775         8.8750        0.3850                1.5225  
   2681      19840524       3.5325         1.8825         0.0580          3.7450         8.8500        0.3885                1.5080  
   2682      19840525       3.5300         1.8875         0.0585          3.6575         8.8700        0.3880                1.4505  
   2683      19840529       3.5350         1.8850         0.0572          3.6475         8.6700        0.3780                1.4190  
   2684      19840530       3.5375         1.8700         0.0575          3.6350         8.6600        0.3728                1.4425  
   2685      19840531       3.5050         1.8850         0.0588          3.5600         8.4700        0.3683                1.4435  
   2686      19840601       3.4850         1.9050         0.0583          3.5475         8.2650        0.3583                1.4595  
   2687      19840604       3.4875         1.8950         0.0571          3.5675         8.1050        0.3483                1.4290  
   2688      19840605       3.4575         1.8675         0.0573          3.5825         8.1975        0.3530                1.4415  
   2689      19840606       3.4675         1.8550         0.0598          3.5575         8.2625        0.3620                1.4475  
   2690      19840607       3.4975         1.8575         0.0587          3.5600         8.0650        0.3528                1.4880  
   2691      19840608       3.4700         1.8200         0.0583          3.5225         7.7900        0.3428                1.4625  
   2692      19840611       3.4875         1.8175         0.0573          3.5525         7.8600        0.3348                1.4675  
   2693      19840612       3.4625         1.8225         0.0553          3.5450         7.8525        0.3397                1.4665  
   2694      19840613       3.4750         1.8325         0.0564          3.5400         7.9100        0.3427                1.4625  
   2695      19840614       3.4675         1.8400         0.0560          3.5050         7.6450        0.3327                1.4650  
   2696      19840615       3.4725         1.8375         0.0562          3.4975         7.6300        0.3227                1.4740  
   2697      19840618       3.4875         1.8450         0.0565          3.4850         7.8150        0.3327                1.4630  
   2698      19840619       3.5225         1.8775         0.0568          3.5250         7.9875        0.3427                1.4455  
   2699      19840620       3.5150         1.8425         0.0559          3.5675         7.9350        0.3370                1.4610  
   2700      19840621       3.5300         1.8150         0.0540          3.5750         8.0725        0.3470                1.4690  
   2701      19840622       3.5325         1.8050         0.0542          3.5325         7.7725        0.3415                1.4715  
   2702      19840625       3.5350         1.7750         0.0516          3.5075         7.6950        0.3440                1.4620  
   2703      19840626       3.4450         1.7665         0.0527          3.4910         7.4005        0.3314                1.4760  
   2704      19840627       3.3770         1.7720         0.0539          3.4830         7.3330        0.3190                1.5061  
   2705      19840628       3.3180         1.7800         0.0532          3.5245         7.2120        0.3127                1.4777  
   2706      19840629       3.3325         1.8405         0.0544          3.5790         7.5175        0.3215                1.4402  
   2707      19840702       3.2550         1.7875         0.0529          3.5475         7.2800        0.3077                1.4490  
   2708      19840703       3.2050         1.7800         0.0504          3.5125         7.0900        0.2977                1.4385  
   2709      19840705       3.1225         1.7800         0.0509          3.4700         6.7900        0.2877                1.4480  
   2710      19840706       3.1300         1.7925         0.0507          3.5025         6.7400        0.2803                1.4400  
   2711      19840709       3.1825         1.8150         0.0508          3.5300         6.9200        0.2892                1.4250  
   2712      19840710       3.1475         1.8050         0.0528          3.5150         6.6750        0.2792                1.4230  
   2713      19840711       3.1200         1.8100         0.0497          3.4850         6.5600        0.2693                1.3955  
   2714      19840712       3.1325         1.8125         0.0493          3.4950         6.7400        0.2780                1.3995  
   2715      19840713       3.1250         1.7875         0.0495          3.4800         6.7500        0.2757                1.3985  
   2716      19840716       3.1300         1.7800         0.0482          3.4500         6.8650        0.2857                1.4085  
   2717      19840717       3.1275         1.7675         0.0464          3.4350         6.8700        0.2905                1.4175  
   2718      19840718       3.1225         1.7625         0.0469          3.4525         7.0050        0.2953                1.4115  
   2719      19840719       3.1125         1.7700         0.0465          3.4650         6.9100        0.2963                1.4090  
   2720      19840720       3.0750         1.7375         0.0485          3.4575         6.6700        0.2863                1.4205  
   2721      19840723       3.0250         1.7350         0.0481          3.4600         6.5800        0.2815                1.4370  
   2722      19840724       2.9925         1.7400         0.0491          3.4675         6.3700        0.2715                1.4050  
   2723      19840725       2.9625         1.7050         0.0466          3.4175         6.3100        0.2678                1.4125  
   2724      19840726       2.9325         1.7100         0.0470          3.4375         6.1980        0.2631                1.3845  
   2725      19840727       2.8725         1.6975         0.0469          3.4300         6.1240        0.2641                1.3940  
   2726      19840730       2.8600         1.7125         0.0455          3.4875         6.0870        0.2632                1.3895  
   2727      19840731       2.9425         1.7300         0.0455          3.4925         6.1225        0.2617                1.3900  
   2728      19840801       2.9325         1.7325         0.0453          3.5150         6.1850        0.2610                1.4030  
   2729      19840802       2.9800         1.7525         0.0441          3.5400         6.3550        0.2688                1.4010  
   2730      19840803       2.9750         1.7325         0.0443          3.5525         6.3300        0.2687                1.4075  
   2731      19840806       2.9975         1.7350         0.0444          3.5200         6.3525        0.2683                1.3980  
   2732      19840807       2.9775         1.7200         0.0436          3.4825         6.3925        0.2735                1.4050  
   2733      19840808       2.9350         1.7175         0.0428          3.4975         6.2850        0.2708                1.4170  
   2734      19840809       2.9575         1.7225         0.0424          3.5325         6.2875        0.2700                1.4435  
   2735      19840810       2.9375         1.7225         0.0400          3.5475         6.2250        0.2672                1.4520  
   2736      19840813       2.9250         1.7250         0.0404          3.4975         6.4200        0.2738                1.4530  
   2737      19840814       2.9600         1.7125         0.0409          3.5025         6.6050        0.2838                1.4700  
   2738      19840815       2.9825         1.6975         0.0393          3.4750         6.5950        0.2815                1.4530  
   2739      19840816       3.0075         1.6925         0.0432          3.4900         6.6450        0.2818                1.4485  
   2740      19840817       2.9525         1.6875         0.0436          3.4425         6.4250        0.2767                1.4650  
   2741      19840820       2.8950         1.6850         0.0423          3.3825         6.1250        0.2667                1.4560  
   2742      19840821       2.9225         1.7075         0.0418          3.4400         6.1525        0.2628                1.4695  
   2743      19840822       3.0175         1.7125         0.0439          3.4900         6.3325        0.2692                1.4775  
   2744      19840823       3.0050         1.7325         0.0436          3.4425         6.2525        0.2653                1.4880  
   2745      19840824       3.0525         1.7675         0.0428          3.4625         6.3800        0.2722                1.4765  
   2746      19840827       3.0550         1.7575         0.0471          3.4050         6.5850        0.2822                1.5745  
   2747      19840828       2.9760         1.7530         0.0478          3.4475         6.4970        0.2793                1.5139  
   2748      19840829       2.9065         1.7735         0.0462          3.4015         6.3910        0.2730                1.4944  
   2749      19840830       2.9025         1.7845         0.0466          3.4835         6.5160        0.2747                1.5012  
   2750      19840831       2.8610         1.7945         0.0462          3.5005         6.3590        0.2709                1.4740  
   2751      19840904       2.8425         1.8000         0.0474          3.5425         6.2575        0.2622                1.4525  
   2752      19840905       2.8750         1.8050         0.0466          3.5575         6.3450        0.2680                1.4480  
   2753      19840906       2.8725         1.7975         0.0441          3.5625         6.3025        0.2700                1.4465  
   2754      19840907       2.8675         1.7900         0.0433          3.5650         6.3350        0.2725                1.4385  
   2755      19840910       2.9175         1.7950         0.0438          3.5800         6.3375        0.2715                1.4235  
   2756      19840911       2.9175         1.7850         0.0443          3.5675         6.3325        0.2715                1.4060  
   2757      19840912       2.9100         1.7850         0.0442          3.5825         6.3525        0.2716                1.3960  
   2758      19840913       2.8725         1.7550         0.0438          3.5450         6.0525        0.2616                1.4110  
   2759      19840914       2.8925         1.7700         0.0415          3.4925         6.0750        0.2555                1.3900  
   2760      19840917       2.8400         1.7500         0.0380          3.4425         5.9250        0.2517                1.3760  
   2761      19840918       2.8475         1.7750         0.0390          3.4700         5.9750        0.2528                1.3795  
   2762      19840919       2.8675         1.7800         0.0397          3.4875         5.9950        0.2557                1.3875  
   2763      19840920       2.8550         1.7700         0.0404          3.4875         5.9125        0.2516                1.3875  
   2764      19840921       2.8500         1.7800         0.0412          3.5150         5.9850        0.2545                1.3955  
   2765      19840924       2.8425         1.7675         0.0401          3.5250         5.9175        0.2507                1.3745  
   2766      19840925       2.8325         1.7625         0.0429          3.5075         5.9750        0.2512                1.3710  
   2767      19840926       2.8125         1.7450         0.0466          3.4675         5.9525        0.2497                1.3505  
   2768      19840927       2.8100         1.7550         0.0496          3.4800         6.0650        0.2574                1.3620  
   2769      19840928       2.7850         1.7450         0.0513          3.4700         5.9175        0.2506                1.3595  
   2770      19841001       2.7750         1.7550         0.0546          3.4750         5.8975        0.2468                1.3355  
   2771      19841002       2.7975         1.7725         0.0590          3.4950         5.8700        0.2458                1.3435  
   2772      19841003       2.8000         1.7750         0.0600          3.4775         5.8850        0.2472                1.3410  
   2773      19841004       2.8025         1.7675         0.0587          3.4625         5.9275        0.2540                1.3490  
   2774      19841005       2.8050         1.7575         0.0604          3.4850         5.8975        0.2518                1.3435  
   2775      19841008       2.7875         1.7650         0.0593          3.4875         5.9625        0.2526                1.3440  
   2776      19841009       2.7850         1.7700         0.0613          3.4900         6.0050        0.2522                1.3485  
   2777      19841010       2.8000         1.7800         0.0591          3.5100         6.0825        0.2521                1.3645  
   2778      19841011       2.7850         1.7775         0.0599          3.4925         6.1300        0.2543                1.3435  
   2779      19841012       2.8300         1.7975         0.0588          3.4775         6.2500        0.2643                1.3550  
   2780      19841015       2.8100         1.8025         0.0618          3.4650         6.3275        0.2692                1.3635  
   2781      19841016       2.8200         1.8125         0.0609          3.5025         6.3375        0.2698                1.3655  
   2782      19841017       2.7875         1.8150         0.0610          3.4900         6.2850        0.2693                1.3700  
   2783      19841018       2.7825         1.8100         0.0604          3.4950         6.2250        0.2662                1.3535  
   2784      19841019       2.7875         1.8100         0.0592          3.5250         6.3175        0.2683                1.3565  
   2785      19841022       2.7625         1.8000         0.0556          3.5650         6.2425        0.2662                1.3550  
   2786      19841023       2.7625         1.8075         0.0569          3.6075         6.3125        0.2687                1.3525  
   2787      19841024       2.7725         1.8050         0.0575          3.6450         6.1975        0.2614                1.3655  
   2788      19841025       2.7825         1.7950         0.0570          3.6300         6.3000        0.2671                1.3615  
   2789      19841026       2.7725         1.8050         0.0570          3.6000         6.2910        0.2730                1.3640  
   2790      19841029       2.7400         1.8000         0.0557          3.5950         6.1775        0.2675                1.3610  
   2791      19841030       2.7350         1.8325         0.0583          3.6275         6.2095        0.2688                1.3645  
   2792      19841031       2.7450         1.8325         0.0583          3.6250         6.2860        0.2707                1.3865  
   2793      19841101       2.7825         1.8450         0.0592          3.6400         6.4350        0.2807                1.3870  
   2794      19841102       2.7550         1.8425         0.0600          3.6075         6.3550        0.2777                1.3865  
   2795      19841105       2.7325         1.8400         0.0595          3.6225         6.3050        0.2781                1.3875  
   2796      19841106       2.7400         1.8450         0.0597          3.6550         6.3600        0.2860                1.3975  
   2797      19841107       2.7600         1.8400         0.0581          3.6475         6.3900        0.2867                1.4080  
   2798      19841108       2.7575         1.8400         0.0595          3.6100         6.3350        0.2853                1.4110  
   2799      19841109       2.7675         1.8425         0.0588          3.6125         6.3150        0.2834                1.4070  
   2800      19841112       2.7825         1.8450         0.0575          3.5825         6.3700        0.2925                1.4355  
   2801      19841113       2.7650         1.8425         0.0561          3.5425         6.3250        0.2943                1.4370  
   2802      19841114       2.7525         1.8350         0.0559          3.5175         6.2800        0.2952                1.4405  
   2803      19841115       2.7550         1.8450         0.0560          3.5500         6.2525        0.2921                1.4390  
   2804      19841116       2.7600         1.8600         0.0538          3.5600         6.2550        0.2858                1.4255  
   2805      19841119       2.7600         1.8600         0.0535          3.5725         6.1450        0.2797                1.4135  
   2806      19841120       2.7475         1.8675         0.0529          3.5975         6.1625        0.2790                1.4125  
   2807      19841121       2.7350         1.8575         0.0528          3.6125         6.1650        0.2787                1.3985  
   2808      19841123       2.7025         1.8475         0.0515          3.6175         6.1075        0.2766                1.3895  
   2809      19841126       2.6650         1.8300         0.0519          3.6050         6.0250        0.2695                1.4045  
   2810      19841127       2.6850         1.8265         0.0539          3.5655         5.9475        0.2635                1.3867  
   2811      19841128       2.7200         1.8455         0.0541          3.5590         6.0250        0.2649                1.3869  
   2812      19841129       2.7275         1.8360         0.0530          3.5515         6.0450        0.2662                1.3778  
   2813      19841130       2.7575         1.8375         0.0528          3.5365         6.0900        0.2659                1.3717  
   2814      19841203       2.7675         1.8300         0.0527          3.5275         6.1175        0.2642                1.3675  
   2815      19841204       2.7650         1.8325         0.0533          3.5275         6.0800        0.2599                1.3905  
   2816      19841205       2.7575         1.8250         0.0521          3.5475         6.0025        0.2543                1.3820  
   2817      19841206       2.7575         1.8150         0.0510          3.5300         6.0500        0.2591                1.3880  
   2818      19841207       2.7150         1.8150         0.0512          3.4700         5.9425        0.2582                1.3855  
   2819      19841210       2.7275         1.8175         0.0477          3.4600         5.9450        0.2570                1.3795  
   2820      19841211       2.7225         1.8200         0.0459          3.4175         5.9250        0.2565                1.3945  
   2821      19841212       2.6800         1.8050         0.0470          3.3825         5.8475        0.2544                1.4035  
   2822      19841213       2.6625         1.7775         0.0461          3.4050         5.8700        0.2554                1.3930  
   2823      19841214       2.6775         1.7800         0.0452          3.4275         5.9175        0.2578                1.3905  
   2824      19841217       2.6975         1.7825         0.0437          3.4050         5.8975        0.2584                1.4145  
   2825      19841218       2.6875         1.7850         0.0442          3.4350         5.9400        0.2648                1.3865  
   2826      19841219       2.6825         1.7900         0.0432          3.4325         5.9025        0.2609                1.4010  
   2827      19841220       2.6750         1.7950         0.0417          3.4400         5.8650        0.2598                1.4055  
   2828      19841221       2.6525         1.7925         0.0410          3.4650         5.8600        0.2594                1.4120  
   2829      19841226       2.6825         1.8300         0.0407          3.4750         5.9155        0.2596                1.4060  
   2830      19841227       2.6650         1.8125         0.0414          3.4500         5.8185        0.2548                1.4205  
   2831      19841228       2.6750         1.8050         0.0419          3.4675         5.8130        0.2537                1.4250  
   2832      19841231       2.6925         1.8025         0.0416          3.4775         5.8265        0.2507                1.4225  
   2833      19850102       2.7075         1.8050         0.0416          3.4625         5.8175        0.2487                1.4160  
   2834      19850103       2.7150         1.8050         0.0408          3.4400         5.8650        0.2515                1.4270  
   2835      19850104       2.6950         1.8050         0.0413          3.4150         5.7350        0.2499                1.4305  
   2836      19850107       2.7025         1.8100         0.0424          3.4150         5.8600        0.2565                1.4220  
   2837      19850108       2.6825         1.7875         0.0429          3.4050         5.7825        0.2498                1.4240  
   2838      19850109       2.6950         1.7825         0.0433          3.4550         5.8850        0.2520                1.4345  
   2839      19850110       2.6950         1.7875         0.0436          3.5025         5.9150        0.2516                1.4285  
   2840      19850111       2.6950         1.7600         0.0469          3.4900         5.8850        0.2507                1.4265  
   2841      19850114       2.6925         1.7450         0.0459          3.5075         5.8925        0.2524                1.4300  
   2842      19850115       2.7100         1.7475         0.0467          3.5375         5.9425        0.2540                1.4500  
   2843      19850116       2.7175         1.7475         0.0458          3.5350         5.9475        0.2528                1.4485  
   2844      19850117       2.7175         1.7475         0.0423          3.5275         5.9975        0.2580                1.4625  
   2845      19850118       2.7275         1.7700         0.0409          3.5075         6.0600        0.2643                1.4825  
   2846      19850121       2.7375         1.7650         0.0434          3.4900         6.0875        0.2696                1.4835  
   2847      19850122       2.7100         1.7450         0.0412          3.4950         5.9650        0.2619                1.4970  
   2848      19850123       2.7050         1.7325         0.0429          3.4950         6.0100        0.2666                1.5025  
   2849      19850124       2.7050         1.7250         0.0420          3.4450         5.9325        0.2627                1.5095  
   2850      19850125       2.7150         1.7050         0.0454          3.4675         5.9700        0.2669                1.5110  
   2851      19850128       2.7050         1.7225         0.0460          3.4550         6.0825        0.2755                1.4970  
   2852      19850129       2.7050         1.7350         0.0442          3.4800         5.9850        0.2723                1.4850  
   2853      19850130       2.7200         1.7600         0.0456          3.5225         6.0400        0.2766                1.4765  
   2854      19850131       2.7250         1.7575         0.0432          3.5075         6.0125        0.2738                1.5005  
   2855      19850201       2.7150         1.7675         0.0443          3.5450         6.0675        0.2818                1.5085  
   2856      19850204       2.7200         1.7675         0.0429          3.5825         5.9400        0.2768                1.5305  
   2857      19850205       2.7450         1.7675         0.0413          3.5775         6.0175        0.2847                1.5205  
   2858      19850206       2.7325         1.7800         0.0411          3.5400         5.9775        0.2833                1.4995  
   2859      19850207       2.7250         1.7825         0.0412          3.5400         5.9900        0.2842                1.4840  
   2860      19850208       2.7200         1.7850         0.0391          3.5750         5.9675        0.2826                1.4590  
   2861      19850211       2.7025         1.7600         0.0392          3.5950         5.8975        0.2772                1.4580  
   2862      19850212       2.6975         1.7650         0.0384          3.5750         5.7700        0.2704                1.4460  
   2863      19850213       2.6950         1.7625         0.0379          3.5325         5.7925        0.2755                1.4335  
   2864      19850214       2.6900         1.7450         0.0385          3.4575         5.7350        0.2718                1.4420  
   2865      19850215       2.6975         1.7550         0.0414          3.4675         5.8100        0.2805                1.4425  
   2866      19850219       2.6775         1.7525         0.0416          3.4575         5.7800        0.2802                1.4230  
   2867      19850220       2.6675         1.7525         0.0398          3.4550         5.7950        0.2849                1.4180  
   2868      19850221       2.6575         1.7525         0.0398          3.4825         5.7850        0.2840                1.4300  
   2869      19850222       2.6525         1.7475         0.0386          3.4925         5.7275        0.2830                1.4380  
   2870      19850225       2.6370         1.7140         0.0389          3.4360         5.6535        0.2826                1.4238  
   2871      19850226       2.6615         1.7220         0.0398          3.4330         5.6985        0.2776                1.4246  
   2872      19850227       2.6835         1.7080         0.0416          3.3920         5.7175        0.2772                1.4139  
   2873      19850228       2.6985         1.7135         0.0412          3.3825         5.7055        0.2747                1.3988  
   2874      19850301       2.7075         1.7100         0.0429          3.3725         5.7650        0.2714                1.4055  
   2875      19850304       2.7100         1.7075         0.0435          3.3800         5.7575        0.2645                1.4160  
   2876      19850305       2.7250         1.7075         0.0416          3.3750         5.8025        0.2659                1.4165  
   2877      19850306       2.7375         1.7100         0.0419          3.4025         5.8250        0.2672                1.4235  
   2878      19850307       2.7125         1.7025         0.0414          3.4025         5.8200        0.2723                1.4395  
   2879      19850308       2.7150         1.6925         0.0383          3.3775         5.8525        0.2823                1.4500  
   2880      19850311       2.7300         1.7025         0.0387          3.3975         5.8825        0.2847                1.4485  
   2881      19850312       2.7300         1.7200         0.0386          3.3650         5.8275        0.2819                1.4435  
   2882      19850313       2.7375         1.7250         0.0408          3.3800         5.8475        0.2800                1.4275  
   2883      19850314       2.7450         1.7200         0.0395          3.4075         5.9025        0.2900                1.4210  
   2884      19850315       2.7400         1.7150         0.0386          3.4425         5.9150        0.2930                1.4275  
   2885      19850318       2.7450         1.7250         0.0386          3.4475         5.9775        0.2908                1.4445  
   2886      19850319       2.7650         1.7300         0.0407          3.4675         6.0900        0.2928                1.4370  
   2887      19850320       2.7625         1.7075         0.0394          3.4525         6.0325        0.2919                1.4390  
   2888      19850321       2.7800         1.7100         0.0400          3.4850         6.0450        0.2863                1.4545  
   2889      19850322       2.8000         1.7150         0.0395          3.5725         6.0450        0.2935                1.4530  
   2890      19850325       2.7850         1.7125         0.0394          3.6025         6.0625        0.2987                1.4600  
   2891      19850326       2.7800         1.7100         0.0393          3.5675         6.0725        0.3033                1.4455  
   2892      19850327       2.7950         1.7075         0.0390          3.5925         6.0800        0.3003                1.4305  
   2893      19850328       2.7975         1.6825         0.0380          3.5750         6.0725        0.3009                1.4255  
   2894      19850329       2.8125         1.6775         0.0385          3.5650         6.0550        0.3052                1.4445  
   2895      19850401       2.8350         1.6900         0.0400          3.5250         5.9975        0.3039                1.4390  
   2896      19850402       2.8300         1.6850         0.0378          3.5800         6.0075        0.3065                1.4490  
   2897      19850403       2.8325         1.6850         0.0380          3.5750         6.0175        0.3108                1.4420  
   2898      19850404       2.8250         1.6900         0.0379          3.6425         6.0400        0.3138                1.4335  
   2899      19850408       2.8350         1.6925         0.0374          3.7075         6.0750        0.3235                1.4310  
   2900      19850409       2.8275         1.6775         0.0370          3.6775         6.0450        0.3245                1.4330  
   2901      19850410       2.8225         1.6775         0.0376          3.6675         6.0175        0.3227                1.4355  
   2902      19850411       2.8225         1.6875         0.0383          3.6450         6.0800        0.3303                1.4120  
   2903      19850412       2.8100         1.6775         0.0383          3.6200         5.9925        0.3239                1.4000  
   2904      19850415       2.8075         1.6775         0.0361          3.6375         5.9500        0.3161                1.3930  
   2905      19850416       2.8200         1.6800         0.0361          3.6175         5.9450        0.3208                1.4005  
   2906      19850417       2.8275         1.6750         0.0355          3.5375         5.9200        0.3207                1.3950  
   2907      19850418       2.8325         1.6750         0.0352          3.5225         5.9575        0.3191                1.4060  
   2908      19850419       2.8550         1.6825         0.0349          3.5600         5.9750        0.3145                1.4210  
   2909      19850422       2.8500         1.6825         0.0335          3.5575         5.9725        0.3183                1.4515  
   2910      19850423       2.8300         1.6675         0.0327          3.4750         5.9500        0.3203                1.4400  
   2911      19850424       2.8450         1.6725         0.0335          3.5275         5.9950        0.3303                1.4600  
   2912      19850425       2.8310         1.6550         0.0335          3.4625         5.9995        0.3332                1.4598  
   2913      19850426       2.8305         1.6190         0.0333          3.3910         5.9915        0.3243                1.4614  
   2914      19850429       2.8295         1.6000         0.0334          3.3565         5.9785        0.3223                1.4736  
   2915      19850430       2.8045         1.5850         0.0349          3.3140         5.9320        0.3167                1.4568  
   2916      19850501       2.7875         1.5800         0.0356          3.2525         5.9525        0.3078                1.4685  
   2917      19850502       2.7775         1.5775         0.0341          3.2050         5.8625        0.3001                1.4615  
   2918      19850503       2.7750         1.5800         0.0326          3.2100         5.8150        0.3008                1.4660  
   2919      19850506       2.7875         1.5850         0.0315          3.2350         5.8775        0.3108                1.4625  
   2920      19850507       2.7875         1.5875         0.0294          3.2475         5.7975        0.3010                1.4420  
   2921      19850508       2.7725         1.5925         0.0306          3.2250         5.8075        0.2990                1.4300  
   2922      19850509       2.7800         1.5950         0.0305          3.2350         5.8575        0.3035                1.4340  
   2923      19850510       2.7900         1.5975         0.0307          3.2400         5.8975        0.3048                1.4485  
   2924      19850513       2.7900         1.5800         0.0313          3.2500         5.8350        0.3012                1.4440  
   2925      19850514       2.7775         1.5675         0.0310          3.2150         5.8325        0.2968                1.4385  
   2926      19850515       2.7750         1.5550         0.0305          3.1975         5.8150        0.2925                1.4340  
   2927      19850516       2.7700         1.5400         0.0300          3.1825         5.7600        0.2942                1.4330  
   2928      19850517       2.7650         1.5425         0.0311          3.1800         5.7175        0.2986                1.4415  
   2929      19850520       2.7600         1.5575         0.0321          3.1875         5.7425        0.3067                1.4610  
   2930      19850521       2.7500         1.5450         0.0310          3.1600         5.6825        0.3035                1.4560  
   2931      19850522       2.7500         1.5225         0.0304          3.1800         5.7000        0.3098                1.4640  
   2932      19850523       2.7550         1.5225         0.0307          3.1950         5.7150        0.3095                1.4660  
   2933      19850524       2.7450         1.5250         0.0300          3.1625         5.6825        0.3074                1.4615  
   2934      19850528       2.7200         1.5000         0.0302          3.1275         5.5675        0.3009                1.4465  
   2935      19850529       2.7250         1.4800         0.0297          3.1250         5.5950        0.3025                1.4425  
   2936      19850530       2.7325         1.4850         0.0297          3.1575         5.6350        0.3022                1.4460  
   2937      19850531       2.7450         1.5075         0.0314          3.1500         5.6750        0.3007                1.4410  
   2938      19850603       2.7425         1.5100         0.0304          3.1600         5.6450        0.3007                1.4480  
   2939      19850604       2.7375         1.5275         0.0293          3.1925         5.6250        0.2992                1.4295  
   2940      19850605       2.7575         1.5300         0.0291          3.2250         5.6775        0.3029                1.4515  
   2941      19850606       2.7775         1.5300         0.0285          3.2025         5.7725        0.3129                1.4415  
   2942      19850607       2.7900         1.5400         0.0279          3.1950         5.9475        0.3138                1.4900  
   2943      19850610       2.7700         1.5250         0.0277          3.2175         5.8275        0.3120                1.4705  
   2944      19850611       2.7675         1.5225         0.0282          3.2300         5.8675        0.3172                1.4530  
   2945      19850612       2.7800         1.5250         0.0290          3.2800         5.8350        0.3113                1.4670  
   2946      19850613       2.7900         1.5350         0.0300          3.2700         5.8950        0.3097                1.4790  
   2947      19850614       2.7725         1.5250         0.0299          3.2675         5.8350        0.3071                1.4685  
   2948      19850617       2.7575         1.5200         0.0296          3.2675         5.8075        0.3072                1.4520  
   2949      19850618       2.7675         1.5050         0.0298          3.2750         5.8525        0.3042                1.4535  
   2950      19850619       2.7750         1.4925         0.0271          3.2675         5.7950        0.2990                1.4430  
   2951      19850620       2.7475         1.5050         0.0270          3.2950         5.7150        0.2943                1.4155  
   2952      19850621       2.7400         1.5100         0.0271          3.2650         5.7375        0.2966                1.4110  
   2953      19850624       2.7375         1.5050         0.0277          3.2425         5.7550        0.2992                1.3990  
   2954      19850625       2.7065         1.4850         0.0273          3.2365         5.7615        0.3016                1.4093  
   2955      19850626       2.6690         1.4460         0.0276          3.2250         5.6745        0.2981                1.4190  
   2956      19850627       2.6295         1.4365         0.0283          3.2205         5.6325        0.2951                1.4327  
   2957      19850628       2.5820         1.4395         0.0283          3.2065         5.5935        0.2902                1.4310  
   2958      19850701       2.5275         1.4250         0.0290          3.2025         5.4750        0.2828                1.4215  
   2959      19850702       2.5200         1.4375         0.0280          3.1800         5.5025        0.2811                1.4170  
   2960      19850703       2.5175         1.4275         0.0283          3.1650         5.5075        0.2783                1.3975  
   2961      19850708       2.5400         1.4400         0.0283          3.1725         5.6600        0.2795                1.4105  
   2962      19850709       2.5250         1.4325         0.0286          3.1550         5.6025        0.2773                1.3910  
   2963      19850710       2.5225         1.4275         0.0298          3.1600         5.6550        0.2788                1.4310  
   2964      19850711       2.5250         1.4175         0.0297          3.1475         5.6350        0.2702                1.4105  
   2965      19850712       2.5525         1.4275         0.0294          3.1575         5.7775        0.2726                1.3705  
   2966      19850715       2.5175         1.4025         0.0295          3.1200         5.6875        0.2709                1.3550  
   2967      19850716       2.4975         1.3950         0.0306          3.0800         5.6025        0.2715                1.3665  
   2968      19850717       2.5075         1.3900         0.0324          3.0750         5.6075        0.2734                1.3630  
   2969      19850718       2.5100         1.3750         0.0338          3.0625         5.5850        0.2747                1.3565  
   2970      19850719       2.4525         1.3675         0.0343          3.0550         5.5175        0.2663                1.3640  
   2971      19850722       2.4475         1.3700         0.0377          3.0525         5.5500        0.2654                1.3550  
   2972      19850723       2.4325         1.3450         0.0379          3.0100         5.4100        0.2608                1.3130  
   2973      19850724       2.4100         1.3225         0.0366          2.9300         5.3950        0.2611                1.3315  
   2974      19850725       2.3975         1.3100         0.0413          2.9725         5.4025        0.2631                1.3325  
   2975      19850726       2.4025         1.3100         0.0476          2.9550         5.3735        0.2586                1.3415  
   2976      19850729       2.4025         1.2900         0.0434          2.9675         5.2935        0.2537                1.3360  
   2977      19850730       2.3500         1.2600         0.0428          2.9550         5.2075        0.2492                1.3280  
   2978      19850731       2.3100         1.2550         0.0450          2.9525         5.2205        0.2510                1.3350  
   2979      19850801       2.3200         1.2625         0.0474          2.9125         5.2500        0.2458                1.3415  
   2980      19850802       2.2975         1.2550         0.0479          2.8875         5.2025        0.2412                1.3420  
   2981      19850805       2.2675         1.2200         0.0491          2.8750         5.1825        0.2380                1.3245  
   2982      19850806       2.2675         1.1750         0.0473          2.8650         5.2075        0.2383                1.3290  
   2983      19850807       2.2825         1.1975         0.0433          2.8775         5.2400        0.2419                1.3335  
   2984      19850808       2.2725         1.1825         0.0432          2.8425         5.1250        0.2360                1.3465
[truncated: 1,231,899 more chars]
