# Supplementary material for: The influence of the COVID-19 pandemic on the short- and long-term interactions in the agricultural market: Evidence from a connectedness network approach
Source: PLoS One. 2023 Dec 6;18(12):e0295294. doi: 10.1371/journal.pone.0295294 (PMC10699634; doi:10.1371/journal.pone.0295294)
Supplement: S1 Data — (ZIP) [file pone.0295294.s001.zip › Data/B_GARCH_wheat_coffee_paired data_program.RPF]

COMP STIME = %DATEANDTIME()
ALL 12176
OPEN DATA All_data1.PRN
DATA(FORMAT=PRN,ORG=OBS)

SET R_wh = (LOG(wheat)-LOG(wheat{1}))*100
SET R_cr = (LOG(corn)-LOG(corn{1}))*100
SET R_oa = (LOG(oats)-LOG(oats{1}))*100
SET R_sb = (LOG(soyb)-LOG(soyb{1}))*100
SET R_so = (LOG(soybo)-LOG(soybo{1}))*100
SET R_cf = (LOG(coffe)-LOG(coffe{1}))*100
SET R_su = (LOG(sugar)-LOG(sugar{1}))*100

*****   Stock_Currency Portfosuos **********
*SET Y1 = R_wh; SET Y2 = R_cr
*SET Y1 = R_wh; SET Y2 = R_oa
*SET Y1 = R_wh; SET Y2 = R_sb
*SET Y1 = R_wh; SET Y2 = R_so
SET Y1 = R_wh; SET Y2 = R_cf
*SET Y1 = R_wh; SET Y2 = R_su

*SET Y1 = R_cr; SET Y2 = R_oa
*SET Y1 = R_cr; SET Y2 = R_sb
*SET Y1 = R_cr; SET Y2 = R_so
*SET Y1 = R_cr; SET Y2 = R_cf
*SET Y1 = R_cr; SET Y2 = R_su

*SET Y1 = R_oa; SET Y2 = R_sb
*SET Y1 = R_oa; SET Y2 = R_so
*SET Y1 = R_oa; SET Y2 = R_cf
*SET Y1 = R_oa; SET Y2 = R_su

*SET Y1 = R_sb; SET Y2 = R_so
*SET Y1 = R_sb; SET Y2 = R_cf
*SET Y1 = R_sb; SET Y2 = R_su

*SET Y1 = R_so; SET Y2 = R_cf
*SET Y1 = R_so; SET Y2 = R_su

*SET Y1 = R_cf; SET Y2 = R_su


comm end = 11886
comp start = end- 2000


disp 'start date(in sample) =' date(start); disp 'end date(in sample)=' date(end)

* SB On March 11, 2020, the Director General of the World Health Organization (WHO) defined the COVID-19 outbreak as a worldwide pandemic**
comp SB = 11634
disp '***the date of SB =' date(SB)

set dbf  = date>=date(start) .and. date<20200311
set dqe1 = date>=20200311

com phi10     =    -0.020378791
com phi11     =     0.001622956
com phi12     =     0.012367754
com phi20     =    -0.036959554
com phi21     =     0.015955468
com phi22     =    -0.015799437
com nu1       =     0.004961248
com nu2       =    -0.004565348
com omega10   =     0.067333887
com omega11   =     0.058348742
com omega12   =     0.908398641
com omega120  =     0.035291956
com omega121  =     0.001711832
com omega122  =     0.907707587
com omega20   =     0.050831076
com omega21   =     0.044670541
com omega22   =     0.946266348


disp '********************************************************************************'
disp '****    The empirical result of  B-GARCH Model without time dummy variables ****'
disp '********************************************************************************'

disp '****     Bivariate GARCH(1,1) Model for DJ and Nas  *****'
LINREG Y1 / R1
# CONSTANT Y1{1} Y2{1}
LINREG Y2 / R2
# CONSTANT Y1{1} Y2{1}

VCV(MATRIX=RR)
# R1 R2
DECLARE SERIES U1 U2
DECLARE SERIES H11 H12 H22
  SET U1 = R1
  SET U2 = R2
  SET H11 = RR(1,1)
  SET H22 = RR(2,2)
  SET H12 = RR(1,2)
DECLARE SYMMETRIC H
 DECLARE VECTOR    U
 DECLARE FRML      H11F H22F H12F


NONLIN phi10 phi11 phi12   phi20 phi21 phi22  nu1 nu2 $
       omega10 omega11 omega12 omega120 omega121 omega122 omega20 omega21 omega22
   FRML E1 = Y1 - phi10 - phi11*Y1{1} - phi12*Y2{1}
   FRML E2 = Y2 - phi20 - phi22*Y2{1} - phi21*Y1{1}
   FRML   H11F = omega10+ omega11*U1{1}**2+omega12*H11{1} + nu1*H22{1}
   FRML   H12F = omega120+omega121*U1{1}*U2{1}+omega122*H12{1}
   FRML   H22F = omega20+omega21*U2{1}**2+ omega22*H22{1} + nu2*H11{1}

FRML LOGL = $
	H11 = H11F   , H22 = H22F , H12 = H12F , $
	U1 = E1 , U2 = E2 , $
	H = ||H11|H12,H22|| , $
	U = ||U1,U2||, $
	%LOGDENSITY(H,U)

NLPAR(SUBITS=100,CRITERION=VALUE)
MAXIMIZE(METHOD=BFGS,RECURSIVE,ITERS=100) LOGL start end


NONLIN phi10 phi11 phi12   phi20 phi21 phi22  nu1 nu2 $
       omega10 omega11 omega12 omega120 omega121 omega122 omega20 omega21 omega22

NLPAR(SUBITS=100,CRITERION=VALUE)
MAXIMIZE(METHOD=BFGS,RECURSIVE,ITERS=100) LOGL start end


disp '***************************************************************************************************'
disp '****    The empirical result of B-GARCH Model with two time dummy variables (see Tables 2-5)  ****'
disp '***************************************************************************************************'


comp phi12_B = phi12, phi12_A = phi12
comp phi21_B = phi21, phi21_A = phi21

comp nu1_B = nu1, nu1_A = nu1
comp nu2_B = nu2, nu2_A = nu2

comp omega120_B = omega120, omega120_A = omega120

NONLIN phi10 phi11   phi20  phi22             $
       omega10 omega11 omega12  omega121 omega122 omega20 omega21 omega22           $
       phi12_B phi12_A phi21_B phi21_A  nu1_B nu1_A  nu2_B nu2_A  omega120_B omega120_A
   FRML E1 = Y1 - phi10 - phi11*Y1{1} - (phi12_B*dbf+phi12_A*dqe1)*Y2{1}
   FRML E2 = Y2 - phi20 - phi22*Y2{1} - (phi21_B*dbf+phi21_A*dqe1)*Y1{1}
   FRML   H11F = omega10+ omega11*U1{1}**2+omega12*H11{1} + (nu1_B*dbf+nu1_A*dqe1)*H22{1}
   FRML   H12F = (omega120_B*dbf+omega120_A*dqe1)+omega121*U1{1}*U2{1}+omega122*H12{1}
   FRML   H22F = omega20+omega21*U2{1}**2+ omega22*H22{1} + (nu2_B*dbf+nu2_A*dqe1)*H11{1}

FRML LOGL = $
	H11 = H11F   , H22 = H22F , H12 = H12F , $
	U1 = E1 , U2 = E2 , $
	H = ||H11|H12,H22|| , $
	U = ||U1,U2||, $
	%LOGDENSITY(H,U)

NLPAR(SUBITS=100,CRITERION=VALUE)
MAXIMIZE(METHOD=BFGS,RECURSIVE,ITERS=100) LOGL start end

NONLIN phi10 phi11   phi20  phi22             $
       omega10 omega11 omega12  omega121 omega122 omega20 omega21 omega22           $
       phi12_B phi12_A phi21_B phi21_A  nu1_B nu1_A  nu2_B nu2_A  omega120_B omega120_A

NLPAR(SUBITS=100,CRITERION=VALUE)
MAXIMIZE(METHOD=BFGS,RECURSIVE,ITERS=100) LOGL start end

disp '****************************************************************'
disp '*DIAGNOSTICS ON STANDARDIZED AND SQUARED STANDARDIZED RESIDUALS*'
disp '*RESIDUAL DIAGNOSTICS OF THE UNIVARIATE GARCH MODELS :EE1      *'
disp '****************************************************************'
SET Z1 = (E1/SQRT(H11))
STATISTICS Z1 start end
*COR(PARTIAL=PACF,QSTATS,NUMBER=24,SPAN=12) Z1  start end
COR(QSTATS,NUMBER=24,SPAN=12) Z1  start end
SET SQUAREZ1 = Z1**2
*COR(PARTIAL=PACF,QSTATS,NUMBER=24,SPAN=12) SQUAREZ1   start end
COR(QSTATS,NUMBER=24,SPAN=12) SQUAREZ1  start end


disp '****************************************************************'
disp '*DIAGNOSTICS ON STANDARDIZED AND SQUARED STANDARDIZED RESIDUALS*'
disp '*RESIDUAL DIAGNOSTICS OF THE UNIVARIATE GARCH MODELS:EE2       *'
disp '****************************************************************'
SET Z2 = (E2/(H22**0.5))
STATISTICS Z2  start end
*COR(PARTIAL=PACF,QSTATS,NUMBER=24,SPAN=12) Z2   start end
COR(QSTATS,NUMBER=24,SPAN=12) Z2   start end
SET SQUAREZ2 = Z2**2
*COR(PARTIAL=PACF,QSTATS,NUMBER=24,SPAN=12) SQUAREZ2  start end
COR(QSTATS,NUMBER=24,SPAN=12) SQUAREZ2  start end
