# Supplementary material for: The influence of the COVID-19 pandemic on the short- and long-term interactions in the agricultural market: Evidence from a connectedness network approach
Source: PLoS One. 2023 Dec 6;18(12):e0295294. doi: 10.1371/journal.pone.0295294 (PMC10699634; doi:10.1371/journal.pone.0295294)
Supplement: S1 Data — (ZIP) [file pone.0295294.s001.zip › Data/B_GARCH_wheat_coffee_paired data_results.txt]

start date(in sample) = 20130326.00000
end date(in sample)= 20210311.00000
***the date of SB = 20200311.00000
********************************************************************************
****    The empirical result of  B-GARCH Model without time dummy variables ****
********************************************************************************
****     Bivariate GARCH(1,1) Model for DJ and Nas  *****

Linear Regression - Estimation by Least Squares
Dependent Variable Y1
Usable Observations                     12174
Degrees of Freedom                      12171
Centered R^2                        0.0005511
R-Bar^2                             0.0003868
Uncentered R^2                      0.0005620
Mean of Dependent Variable       0.0056652541
Std Error of Dependent Variable  1.7163998322
Standard Error of Estimate       1.7160678071
Sum of Squared Residuals         35842.240596
Regression F(2,12171)                  3.3555
Significance Level of F             0.0349255
Log Likelihood                    -23847.0499
Durbin-Watson Statistic                1.9978

    Variable                        Coeff      Std Error      T-Stat      Signif
************************************************************************************
1.  Constant                     0.0054472328 0.0155533595      0.35023  0.72617313
2.  Y1{1}                        0.0155232949 0.0091090850      1.70416  0.08837761
3.  Y2{1}                        0.0126428052 0.0071606433      1.76560  0.07748867


Linear Regression - Estimation by Least Squares
Dependent Variable Y2
Usable Observations                     12174
Degrees of Freedom                      12171
Centered R^2                        0.0010683
R-Bar^2                             0.0009041
Uncentered R^2                      0.0010885
Mean of Dependent Variable       0.0098352951
Std Error of Dependent Variable  2.1837593790
Standard Error of Estimate       2.1827719607
Sum of Squared Residuals         57988.649568
Regression F(2,12171)                  6.5079
Significance Level of F             0.0014968
Log Likelihood                    -26775.6285
Durbin-Watson Statistic                1.9994

    Variable                        Coeff      Std Error      T-Stat      Signif
************************************************************************************
1.  Constant                     0.0094629192 0.0197832725      0.47833  0.63242442
2.  Y1{1}                        0.0329368535 0.0115864042      2.84272  0.00448054
3.  Y2{1}                        0.0174645807 0.0091080617      1.91749  0.05519960


Covariance\Correlation Matrix
       R1          R2
R1 2.944163019     0.10204
R2 0.382132054 4.763319334


MAXIMIZE - Estimation by BFGS
Convergence in     1 Iterations. Final criterion was  0.0000000 <=  0.0000100
LOW ITERATION COUNT ON BFGS MAY LEAD TO POOR ESTIMATES FOR STANDARD ERRORS

Usable Observations                      2001
Function Value                     -7908.7427

    Variable                        Coeff      Std Error      T-Stat      Signif
************************************************************************************
1.  PHI10                        -0.020378791  0.033443976     -0.60934  0.54229834
2.  PHI11                         0.001622956  0.023333870      0.06955  0.94454893
3.  PHI12                         0.012367754  0.016136536      0.76644  0.44341207
4.  PHI20                        -0.036959554  0.039794866     -0.92875  0.35301772
5.  PHI21                         0.015955468  0.023631880      0.67517  0.49956960
6.  PHI22                        -0.015799437  0.021817507     -0.72416  0.46896551
7.  NU1                           0.004961248  0.001384527      3.58335  0.00033921
8.  NU2                          -0.004565348  0.001714946     -2.66209  0.00776562
9.  OMEGA10                       0.067333887  0.005743928     11.72262  0.00000000
10. OMEGA11                       0.058348742  0.002686989     21.71529  0.00000000
11. OMEGA12                       0.908398641  0.002468841    367.94531  0.00000000
12. OMEGA120                      0.035291956  0.005880756      6.00126  0.00000000
13. OMEGA121                      0.001711832  0.009383149      0.18244  0.85523992
14. OMEGA122                      0.907707587  0.015140436     59.95254  0.00000000
15. OMEGA20                       0.050831076  0.004745987     10.71033  0.00000000
16. OMEGA21                       0.044670541  0.001535157     29.09835  0.00000000
17. OMEGA22                       0.946266348  0.001413947    669.23734  0.00000000


MAXIMIZE - Estimation by BFGS
Convergence in     1 Iterations. Final criterion was  0.0000000 <=  0.0000100
LOW ITERATION COUNT ON BFGS MAY LEAD TO POOR ESTIMATES FOR STANDARD ERRORS

Usable Observations                      2001
Function Value                     -7908.7427

    Variable                        Coeff      Std Error      T-Stat      Signif
************************************************************************************
1.  PHI10                        -0.020378791  0.033443976     -0.60934  0.54229834
2.  PHI11                         0.001622956  0.023333870      0.06955  0.94454893
3.  PHI12                         0.012367754  0.016136536      0.76644  0.44341207
4.  PHI20                        -0.036959554  0.039794865     -0.92875  0.35301771
5.  PHI21                         0.015955468  0.023631880      0.67517  0.49956960
6.  PHI22                        -0.015799437  0.021817507     -0.72416  0.46896551
7.  NU1                           0.004961248  0.001384527      3.58335  0.00033921
8.  NU2                          -0.004565348  0.001714946     -2.66209  0.00776562
9.  OMEGA10                       0.067333887  0.005743928     11.72262  0.00000000
10. OMEGA11                       0.058348742  0.002686989     21.71529  0.00000000
11. OMEGA12                       0.908398641  0.002468841    367.94531  0.00000000
12. OMEGA120                      0.035291956  0.005880756      6.00126  0.00000000
13. OMEGA121                      0.001711832  0.009383149      0.18244  0.85523992
14. OMEGA122                      0.907707587  0.015140435     59.95254  0.00000000
15. OMEGA20                       0.050831076  0.004745987     10.71033  0.00000000
16. OMEGA21                       0.044670541  0.001535157     29.09835  0.00000000
17. OMEGA22                       0.946266348  0.001413947    669.23734  0.00000000

***************************************************************************************************
****    The empirical result of B-GARCH Model with two time dummy variables (see Tables 2-5)  ****
***************************************************************************************************

MAXIMIZE - Estimation by BFGS
Convergence in    54 Iterations. Final criterion was  0.0000093 <=  0.0000100

Usable Observations                      2001
Function Value                     -7906.1667

    Variable                        Coeff      Std Error      T-Stat      Signif
************************************************************************************
1.  PHI10                        -0.020283343  0.033569657     -0.60422  0.54569967
2.  PHI11                         0.001962877  0.023419413      0.08381  0.93320423
3.  PHI20                        -0.036220000  0.040082688     -0.90363  0.36619057
4.  PHI22                        -0.014768886  0.022285720     -0.66271  0.50751870
5.  OMEGA10                       0.072202513  0.029030708      2.48711  0.01287862
6.  OMEGA11                       0.058981027  0.011130353      5.29912  0.00000012
7.  OMEGA12                       0.906061434  0.019201605     47.18676  0.00000000
8.  OMEGA121                     -0.000602040  0.006047228     -0.09956  0.92069658
9.  OMEGA122                      0.972382682  0.080313022     12.10741  0.00000000
10. OMEGA20                       0.051582185  0.027166979      1.89871  0.05760276
11. OMEGA21                       0.043951263  0.008505504      5.16739  0.00000024
12. OMEGA22                       0.947157412  0.011065644     85.59443  0.00000000
13. PHI12_B                       0.013784297  0.017791501      0.77477  0.43847639
14. PHI12_A                       0.003943278  0.040298822      0.09785  0.92205064
15. PHI21_B                      -0.000054939  0.025913224     -0.00212  0.99830840
16. PHI21_A                       0.154035962  0.074352702      2.07169  0.03829409
17. NU1_B                         0.004192587  0.004114936      1.01887  0.30826437
18. NU1_A                         0.008791200  0.006397267      1.37421  0.16937593
19. NU2_B                        -0.005077384  0.006436897     -0.78879  0.43023257
20. NU2_A                        -0.006229390  0.008070552     -0.77187  0.44019335
21. OMEGA120_B                    0.011273253  0.032200732      0.35009  0.72626886
22. OMEGA120_A                    0.008447761  0.026175701      0.32273  0.74689750


MAXIMIZE - Estimation by BFGS
Convergence in     1 Iterations. Final criterion was  0.0000000 <=  0.0000100
LOW ITERATION COUNT ON BFGS MAY LEAD TO POOR ESTIMATES FOR STANDARD ERRORS

Usable Observations                      2001
Function Value                     -7906.1667

    Variable                        Coeff      Std Error      T-Stat      Signif
************************************************************************************
1.  PHI10                        -0.020283343  0.033371378     -0.60781  0.54331577
2.  PHI11                         0.001962877  0.023381496      0.08395  0.93309616
3.  PHI20                        -0.036220000  0.039796853     -0.91012  0.36275807
4.  PHI22                        -0.014768886  0.021790557     -0.67777  0.49792044
5.  OMEGA10                       0.072202513  0.005875279     12.28921  0.00000000
6.  OMEGA11                       0.058981027  0.002748658     21.45812  0.00000000
7.  OMEGA12                       0.906061434  0.002530804    358.01329  0.00000000
8.  OMEGA121                     -0.000602040  0.003854414     -0.15619  0.87587942
9.  OMEGA122                      0.972382682  0.004480495    217.02575  0.00000000
10. OMEGA20                       0.051582185  0.004626377     11.14959  0.00000000
11. OMEGA21                       0.043951263  0.001500614     29.28885  0.00000000
12. OMEGA22                       0.947157412  0.001382246    685.23069  0.00000000
13. PHI12_B                       0.013784297  0.017495777      0.78786  0.43077613
14. PHI12_A                       0.003943278  0.042636629      0.09249  0.92631216
15. PHI21_B                      -0.000054939  0.025491708     -0.00216  0.99828043
16. PHI21_A                       0.154035962  0.062901602      2.44884  0.01433171
17. NU1_B                         0.004192587  0.001532789      2.73527  0.00623298
18. NU1_A                         0.008791200  0.004295646      2.04654  0.04070352
19. NU2_B                        -0.005077384  0.001801904     -2.81779  0.00483557
20. NU2_A                        -0.006229390  0.004351300     -1.43162  0.15225377
21. OMEGA120_B                    0.011273253  0.001834190      6.14618  0.00000000
22. OMEGA120_A                    0.008447761  0.006885999      1.22680  0.21989684

****************************************************************
*DIAGNOSTICS ON STANDARDIZED AND SQUARED STANDARDIZED RESIDUALS*
*RESIDUAL DIAGNOSTICS OF THE UNIVARIATE GARCH MODELS :EE1      *
****************************************************************

Statistics on Series Z1
Observations                  2001
Sample Mean               0.009876      Variance                   1.007654
Standard Error            1.003820      SE of Sample Mean          0.022440
t-Statistic (Mean=0)      0.440088      Signif Level (Mean=0)      0.659921
Skewness                  0.259581      Signif Level (Sk=0)        0.000002
Kurtosis (excess)         0.581237      Signif Level (Ku=0)        0.000000
Jarque-Bera              50.639054      Signif Level (JB=0)        0.000000


Correlations of Series Z1

Autocorrelations
   1         2          3         4        5        6        7        8        9        10
 0.00712   -0.01701    0.01138 -0.01460 -0.02023 -0.01460 -0.04704  0.02154  0.02278 -0.05562
   11        12         13        14       15       16       17       18       19       20
 0.02475    0.03945   -0.03732 -0.00652  0.00248 -0.00180  0.00804 -0.00802 -0.03697 -0.01268
   21        22         23        24
-0.00002   -0.02899   -0.01974  0.01625

Ljung-Box Q-Statistics
    Lags  Statistic Signif Lvl
      12     19.642   0.074173
      24     28.930   0.222766


Correlations of Series SQUAREZ1

Autocorrelations
   1         2          3         4        5        6        7        8        9        10
 0.01084    0.01601    0.00639  0.00201 -0.00305 -0.03487  0.04915 -0.01725 -0.00765 -0.01426
   11        12         13        14       15       16       17       18       19       20
 0.03831    0.01699    0.01127 -0.03235 -0.02479 -0.00498  0.00588 -0.00382 -0.01112 -0.02333
   21        22         23        24
-0.01233   -0.00564    0.00427 -0.00914

Ljung-Box Q-Statistics
    Lags  Statistic Signif Lvl
      12     12.821   0.382200
      24     18.508   0.777711

****************************************************************
*DIAGNOSTICS ON STANDARDIZED AND SQUARED STANDARDIZED RESIDUALS*
*RESIDUAL DIAGNOSTICS OF THE UNIVARIATE GARCH MODELS:EE2       *
****************************************************************

Statistics on Series Z2
Observations                  2001
Sample Mean               0.016780      Variance                   0.996903
Standard Error            0.998450      SE of Sample Mean          0.022320
t-Statistic (Mean=0)      0.751772      Signif Level (Mean=0)      0.452277
Skewness                  0.134063      Signif Level (Sk=0)        0.014429
Kurtosis (excess)         0.742480      Signif Level (Ku=0)        0.000000
Jarque-Bera              51.956538      Signif Level (JB=0)        0.000000


Correlations of Series Z2

Autocorrelations
   1         2          3         4        5        6        7        8        9        10
 0.00763    0.02620    0.04380 -0.01080 -0.02347 -0.00603 -0.04418 -0.01767 -0.04178 -0.02159
   11        12         13        14       15       16       17       18       19       20
-0.00307   -0.00205   -0.00798  0.02800 -0.01334 -0.00588  0.00900 -0.03516  0.07497  0.01936
   21        22         23        24
-0.03864   -0.00957   -0.04634  0.02847

Ljung-Box Q-Statistics
    Lags  Statistic Signif Lvl
      12     15.785   0.201279
      24     41.911   0.013205


Correlations of Series SQUAREZ2

Autocorrelations
   1         2          3         4        5        6        7        8        9        10
 0.05126    0.00109    0.01422 -0.00612 -0.03879 -0.03004 -0.03078  0.01294  0.00186  0.03382
   11        12         13        14       15       16       17       18       19       20
 0.06205   -0.03371   -0.00052 -0.00014 -0.01824 -0.01156 -0.03826 -0.01218  0.03310 -0.00400
   21        22         23        24
 0.02880    0.03686    0.00277 -0.00215

Ljung-Box Q-Statistics
    Lags  Statistic Signif Lvl
      12     25.179   0.013998
      24     36.082   0.053890
