# Supplementary material for: The influence of the COVID-19 pandemic on the short- and long-term interactions in the agricultural market: Evidence from a connectedness network approach
Source: PLoS One. 2023 Dec 6;18(12):e0295294. doi: 10.1371/journal.pone.0295294 (PMC10699634; doi:10.1371/journal.pone.0295294)
Supplement: S1 Data — (ZIP) [file pone.0295294.s001.zip › Data/B_GARCH_wheat_corn_paired data_results.txt]

start date(in sample) = 20130326.00000
end date(in sample)= 20210311.00000
***the date of SB = 20200311.00000
*****************************************************************************************
** the descriptive statistics of Wheat for overall period  (see panel A in Table 1)******
*****************************************************************************************

Statistics on Series R_WH
Observations                  2001
Sample Mean              -0.006192      Variance                   2.679235
Standard Error            1.636837      SE of Sample Mean          0.036592
t-Statistic (Mean=0)     -0.169221      Signif Level (Mean=0)      0.865640
Skewness                  0.255257      Signif Level (Sk=0)        0.000003
Kurtosis (excess)         0.823703      Signif Level (Ku=0)        0.000000
Jarque-Bera              78.298303      Signif Level (JB=0)        0.000000

         Mean          SD        Skewness     Kurtosis       JB-test  observation
     -0.00619       1.63684       0.25526       0.82370      78.29830 2001
Series             Obs       Mean        Std Error      Minimum       Maximum
R_WH                2001 -0.0061920780  1.6368369432 -6.8823221813  6.5803297295

 maximum      minimum
      6.58033      -6.88232
 the descriptive statistics for overall period

Correlations of Series R22

Autocorrelations
   1         2          3         4        5        6        7        8        9        10
0.132407   0.125127   0.089670 0.056718 0.056716 0.021510 0.116496 0.047865 0.046911 0.022365
   11        12         13        14       15       16       17       18       19       20
0.085016   0.064623   0.040338 0.026425 0.030792 0.036328 0.045979 0.040353 0.039445 0.028837
   21        22         23        24
0.026274   0.005050   0.036290 0.017234

Ljung-Box Q-Statistics
    Lags  Statistic Signif Lvl
      12    156.794   0.000000
      24    183.171   0.000000

 QSTAT   QSIGNIF
    183.17127   1.81411e-26
***************************************************************************************
** the descriptive statistics of Corn for overall period (see panel A in Table 1)******
***************************************************************************************

Statistics on Series R_CR
Observations                  2001
Sample Mean              -0.015427      Variance                   1.996409
Standard Error            1.412943      SE of Sample Mean          0.031586
t-Statistic (Mean=0)     -0.488413      Signif Level (Mean=0)      0.625311
Skewness                 -0.258075      Signif Level (Sk=0)        0.000002
Kurtosis (excess)         2.699974      Signif Level (Ku=0)        0.000000
Jarque-Bera             630.004130      Signif Level (JB=0)        0.000000

         Mean          SD        Skewness     Kurtosis       JB-test  observation
     -0.01543       1.41294      -0.25808       2.69997     630.00413 2001
Series             Obs       Mean        Std Error      Minimum       Maximum
R_CR                2001 -0.0154272469  1.4129432803 -7.9293857124  7.8913469195

 maximum      minimum
      7.89135      -7.92939
 the descriptive statistics for overall period

Correlations of Series R22

Autocorrelations
   1         2          3         4        5        6        7        8        9        10
 0.19893    0.05965    0.03783  0.00546  0.04106  0.03758  0.07742  0.05264  0.05472  0.04292
   11        12         13        14       15       16       17       18       19       20
 0.02793    0.06243    0.02588  0.02851  0.03651  0.03548  0.06131 -0.00338  0.00975  0.08361
   21        22         23        24
 0.05469    0.02229    0.03024  0.00955

Ljung-Box Q-Statistics
    Lags  Statistic Signif Lvl
      12    132.369   0.000000
      24    171.643   0.000000

 QSTAT   QSIGNIF
    171.64306   2.85317e-24
****************************************************************************************
** the descriptive statistics of Wheat for pre-SB period  (see panel B in Table 1)******
****************************************************************************************

Statistics on Series R_WH
Observations                  1748
Sample Mean              -0.018943      Variance                   2.663292
Standard Error            1.631960      SE of Sample Mean          0.039034
t-Statistic (Mean=0)     -0.485300      Signif Level (Mean=0)      0.627524
Skewness                  0.233112      Signif Level (Sk=0)        0.000070
Kurtosis (excess)         0.924858      Signif Level (Ku=0)        0.000000
Jarque-Bera              78.130360      Signif Level (JB=0)        0.000000

         Mean          SD        Skewness     Kurtosis       JB-test  observation
     -0.01894       1.63196       0.23311       0.92486      78.13036 1748
Series             Obs       Mean        Std Error      Minimum       Maximum
R_WH                1748 -0.0189430147  1.6319595349 -6.8823221813  6.5803297295

 maximum      minimum
      6.58033      -6.88232
 the descriptive statistics for before QE period

Correlations of Series R22

Autocorrelations
   1         2          3         4        5        6        7        8        9        10
0.151381   0.130326   0.109089 0.071163 0.056418 0.032508 0.121962 0.047909 0.051662 0.031536
   11        12         13        14       15       16       17       18       19       20
0.088775   0.072500   0.046309 0.048464 0.041084 0.047654 0.062058 0.045351 0.040334 0.028479
   21        22         23        24
0.032355   0.003084   0.029748 0.020364

Ljung-Box Q-Statistics
    Lags  Statistic Signif Lvl
      12    166.827   0.000000
      24    200.674   0.000000

 QSTAT   QSIGNIF
    200.67447   7.74224e-30
***************************************************************************************
** the descriptive statistics of Corn for pre-SB period  (see panel B in Table 1)******
***************************************************************************************

Statistics on Series R_CR
Observations                  1748
Sample Mean              -0.037981      Variance                   1.987866
Standard Error            1.409917      SE of Sample Mean          0.033723
t-Statistic (Mean=0)     -1.126287      Signif Level (Mean=0)      0.260199
Skewness                 -0.292168      Signif Level (Sk=0)        0.000001
Kurtosis (excess)         2.955489      Signif Level (Ku=0)        0.000000
Jarque-Bera             661.061633      Signif Level (JB=0)        0.000000

         Mean          SD        Skewness     Kurtosis       JB-test  observation
     -0.03798       1.40992      -0.29217       2.95549     661.06163 1748
Series             Obs       Mean        Std Error      Minimum       Maximum
R_CR                1748 -0.0379814725  1.4099169995 -7.9293857124  7.8913469195

 maximum      minimum
      7.89135      -7.92939
 the descriptive statistics for before QE period

Correlations of Series R22

Autocorrelations
   1         2          3         4        5        6        7        8        9        10
 0.21048    0.05408    0.04209  0.01628  0.04554  0.04685  0.06484  0.05218  0.04818  0.05523
   11        12         13        14       15       16       17       18       19       20
 0.02708    0.06882    0.02844  0.03391  0.04573  0.03925  0.07481 -0.00266  0.01808  0.08379
   21        22         23        24
 0.06960    0.03096    0.02939  0.01161

Ljung-Box Q-Statistics
    Lags  Statistic Signif Lvl
      12    125.026   0.000000
      24    169.851   0.000000

 QSTAT   QSIGNIF
    169.85061   6.23818e-24
****************************************************************************************
** the descriptive statistics of Wheat for post-SB period (see panel C in Table 1)******
****************************************************************************************

Statistics on Series R_WH
Observations                   253
Sample Mean               0.081905      Variance                   2.791475
Standard Error            1.670771      SE of Sample Mean          0.105040
t-Statistic (Mean=0)      0.779750      Signif Level (Mean=0)      0.436270
Skewness                  0.394910      Signif Level (Sk=0)        0.010798
Kurtosis (excess)         0.173115      Signif Level (Ku=0)        0.579361
Jarque-Bera               6.891987      Signif Level (JB=0)        0.031873

         Mean          SD        Skewness     Kurtosis       JB-test  observation
      0.08191       1.67077       0.39491       0.17312       6.89199 253
Series             Obs       Mean        Std Error      Minimum       Maximum
R_WH                 253  0.0819053029  1.6707706553 -4.0538266330  5.1293294388

 maximum      minimum
      5.12933      -4.05383
 the descriptive statistics for for QE period

Correlations of Series R22

Autocorrelations
   1         2          3         4        5        6        7        8        9        10
-0.02430    0.08184   -0.06913 -0.06149  0.05303 -0.07075  0.08827  0.06122  0.03112 -0.03002
   11        12         13        14       15       16       17       18       19       20
 0.07280    0.02142    0.01401 -0.14464 -0.05978 -0.04830 -0.07660 -0.01236  0.02881  0.03164
   21        22         23        24
-0.00811   -0.07788    0.12676 -0.07328

Ljung-Box Q-Statistics
    Lags  Statistic Signif Lvl
      12     11.186   0.513056
      24     28.374   0.244592

 QSTAT   QSIGNIF
     28.37374       0.24459
***************************************************************************************
** the descriptive statistics of Corn for post-SB period (see panel C in Table 1)******
***************************************************************************************

Statistics on Series R_CR
Observations                   253
Sample Mean               0.140402      Variance                   2.035646
Standard Error            1.426761      SE of Sample Mean          0.089700
t-Statistic (Mean=0)      1.565245      Signif Level (Mean=0)      0.118780
Skewness                 -0.043184      Signif Level (Sk=0)        0.780433
Kurtosis (excess)         1.017166      Signif Level (Ku=0)        0.001126
Jarque-Bera              10.985320      Signif Level (JB=0)        0.004117

         Mean          SD        Skewness     Kurtosis       JB-test  observation
      0.14040       1.42676      -0.04318       1.01717      10.98532 253
Series             Obs       Mean        Std Error      Minimum       Maximum
R_CR                 253  0.1404019478  1.4267608055 -4.6361071027  4.9539599106

 maximum      minimum
      4.95396      -4.63611
 the descriptive statistics for for QE period

Correlations of Series R22

Autocorrelations
   1         2          3         4        5        6        7        8        9        10
 0.07117    0.12131   -0.00810 -0.10610  0.00311 -0.05952  0.21872  0.05929  0.13769 -0.08849
   11        12         13        14       15       16       17       18       19       20
 0.04193   -0.01069   -0.00822 -0.01700 -0.05942  0.00389 -0.07377 -0.00457 -0.07931  0.08497
   21        22         23        24
-0.09616   -0.07520    0.05898 -0.01108

Ljung-Box Q-Statistics
    Lags  Statistic Signif Lvl
      12     30.002   0.002790
      24     41.447   0.014869

 QSTAT   QSIGNIF
     41.44742       0.01487
********************************************************************************
****    The empirical result of  B-GARCH Model without time dummy variables ****
********************************************************************************
****     Bivariate GARCH(1,1) Model for DJ and Nas  *****

Linear Regression - Estimation by Least Squares
Dependent Variable Y1
Usable Observations                     12174
Degrees of Freedom                      12171
Centered R^2                        0.0011043
R-Bar^2                             0.0009402
Uncentered R^2                      0.0011152
Mean of Dependent Variable       0.0056652541
Std Error of Dependent Variable  1.7163998322
Standard Error of Estimate       1.7155927825
Sum of Squared Residuals         35822.400364
Regression F(2,12171)                  6.7278
Significance Level of F             0.0012017
Log Likelihood                    -23843.6795
Durbin-Watson Statistic                1.9975

    Variable                        Coeff      Std Error      T-Stat      Signif
************************************************************************************
1.  Constant                      0.005748633  0.015549043      0.36971  0.71160518
2.  Y1{1}                         0.039217696  0.011459715      3.42222  0.00062316
3.  Y2{1}                        -0.041334251  0.013163532     -3.14006  0.00169319


Linear Regression - Estimation by Least Squares
Dependent Variable Y2
Usable Observations                     12174
Degrees of Freedom                      12171
Centered R^2                        0.0039780
R-Bar^2                             0.0038144
Uncentered R^2                      0.0040078
Mean of Dependent Variable       0.0081628308
Std Error of Dependent Variable  1.4941122793
Standard Error of Estimate       1.4912600165
Sum of Squared Residuals         27066.556694
Regression F(2,12171)                 24.3050
Significance Level of F             0.0000000
Log Likelihood                    -22137.6486
Durbin-Watson Statistic                2.0000

    Variable                        Coeff      Std Error      T-Stat      Signif
************************************************************************************
1.  Constant                      0.007674872  0.013515834      0.56784  0.57015200
2.  Y1{1}                        -0.008970452  0.009961230     -0.90054  0.36785261
3.  Y2{1}                         0.068842571  0.011442254      6.01652  0.00000000


Covariance\Correlation Matrix
       R1          R2
R1 2.942533298     0.61569
R2 1.574782718 2.223308419


MAXIMIZE - Estimation by BFGS
Convergence in     1 Iterations. Final criterion was  0.0000000 <=  0.0000100
LOW ITERATION COUNT ON BFGS MAY LEAD TO POOR ESTIMATES FOR STANDARD ERRORS

Usable Observations                      2001
Function Value                     -6746.6925

    Variable                        Coeff      Std Error      T-Stat      Signif
************************************************************************************
1.  PHI10                        -0.006170338  0.027054094     -0.22807  0.81958864
2.  PHI11                         0.019855744  0.018075036      1.09852  0.27197858
3.  PHI12                        -0.022560107  0.019278766     -1.17020  0.24191852
4.  PHI20                         0.002723520  0.021834069      0.12474  0.90073164
5.  PHI21                         0.010677916  0.012945628      0.82483  0.40946927
6.  PHI22                        -0.014005959  0.016304147     -0.85904  0.39031692
7.  NU1                          -0.022354004  0.001922455    -11.62784  0.00000000
8.  NU2                           0.005753714  0.000828616      6.94376  0.00000000
9.  OMEGA10                       0.165617510  0.003836052     43.17394  0.00000000
10. OMEGA11                       0.057360083  0.001833568     31.28332  0.00000000
11. OMEGA12                       0.894909738  0.001666383    537.03721  0.00000000
12. OMEGA120                      0.045706051  0.001245789     36.68844  0.00000000
13. OMEGA121                      0.039774249  0.001169982     33.99560  0.00000000
14. OMEGA122                      0.924019750  0.001132579    815.85429  0.00000000
15. OMEGA20                       0.060158287  0.002012073     29.89866  0.00000000
16. OMEGA21                       0.069332933  0.001710586     40.53169  0.00000000
17. OMEGA22                       0.892622125  0.001430789    623.86718  0.00000000


MAXIMIZE - Estimation by BFGS
Convergence in     1 Iterations. Final criterion was  0.0000000 <=  0.0000100
LOW ITERATION COUNT ON BFGS MAY LEAD TO POOR ESTIMATES FOR STANDARD ERRORS

Usable Observations                      2001
Function Value                     -6746.6925

    Variable                        Coeff      Std Error      T-Stat      Signif
************************************************************************************
1.  PHI10                        -0.006170338  0.027054094     -0.22807  0.81958864
2.  PHI11                         0.019855745  0.018075036      1.09852  0.27197854
3.  PHI12                        -0.022560106  0.019278766     -1.17020  0.24191852
4.  PHI20                         0.002723519  0.021834069      0.12474  0.90073166
5.  PHI21                         0.010677917  0.012945628      0.82483  0.40946924
6.  PHI22                        -0.014005959  0.016304146     -0.85904  0.39031692
7.  NU1                          -0.022354004  0.001922455    -11.62785  0.00000000
8.  NU2                           0.005753713  0.000828616      6.94376  0.00000000
9.  OMEGA10                       0.165617510  0.003836052     43.17394  0.00000000
10. OMEGA11                       0.057360083  0.001833568     31.28332  0.00000000
11. OMEGA12                       0.894909738  0.001666383    537.03721  0.00000000
12. OMEGA120                      0.045706051  0.001245789     36.68844  0.00000000
13. OMEGA121                      0.039774248  0.001169982     33.99560  0.00000000
14. OMEGA122                      0.924019750  0.001132579    815.85428  0.00000000
15. OMEGA20                       0.060158287  0.002012073     29.89866  0.00000000
16. OMEGA21                       0.069332933  0.001710586     40.53169  0.00000000
17. OMEGA22                       0.892622125  0.001430789    623.86718  0.00000000

***************************************************************************************************
****    The empirical result of B-GARCH Model with two time dummy variables (see Tables 2-5)  ****
***************************************************************************************************

MAXIMIZE - Estimation by BFGS
Convergence in    66 Iterations. Final criterion was  0.0000000 <=  0.0000100

Usable Observations                      2001
Function Value                     -6740.9426

    Variable                        Coeff      Std Error      T-Stat      Signif
************************************************************************************
1.  PHI10                        -0.004671704  0.030837369     -0.15149  0.87958534
2.  PHI11                         0.018564314  0.023595584      0.78677  0.43141611
3.  PHI20                         0.001366963  0.025141334      0.05437  0.95663949
4.  PHI22                        -0.012914518  0.023520885     -0.54907  0.58296016
5.  OMEGA10                       0.187875851  0.045941320      4.08947  0.00004324
6.  OMEGA11                       0.059003851  0.010440488      5.65145  0.00000002
7.  OMEGA12                       0.886078699  0.020903268     42.38948  0.00000000
8.  OMEGA121                      0.040827009  0.006632954      6.15518  0.00000000
9.  OMEGA122                      0.914835328  0.014098064     64.89085  0.00000000
10. OMEGA20                       0.075025083  0.027204406      2.75783  0.00581867
11. OMEGA21                       0.072611831  0.011485394      6.32210  0.00000000
12. OMEGA22                       0.882717739  0.020174701     43.75370  0.00000000
13. PHI12_B                      -0.007649065  0.026050664     -0.29362  0.76904628
14. PHI12_A                      -0.134106780  0.064546058     -2.07769  0.03773780
15. PHI21_B                       0.004034862  0.019680349      0.20502  0.83755663
16. PHI21_A                       0.057253742  0.046327570      1.23585  0.21651581
17. NU1_B                        -0.026993204  0.008304839     -3.25030  0.00115284
18. NU1_A                        -0.009281689  0.013193570     -0.70350  0.48174362
19. NU2_B                         0.003611832  0.006142789      0.58798  0.55654629
20. NU2_A                         0.013283116  0.008302701      1.59985  0.10963077
21. OMEGA120_B                    0.055231726  0.014256009      3.87428  0.00010694
22. OMEGA120_A                    0.060937811  0.017699715      3.44287  0.00057558


MAXIMIZE - Estimation by BFGS
Convergence in     1 Iterations. Final criterion was  0.0000048 <=  0.0000100
LOW ITERATION COUNT ON BFGS MAY LEAD TO POOR ESTIMATES FOR STANDARD ERRORS

Usable Observations                      2001
Function Value                     -6740.9426

    Variable                        Coeff      Std Error      T-Stat      Signif
************************************************************************************
1.  PHI10                        -0.004671874  0.026916610     -0.17357  0.86220463
2.  PHI11                         0.018563241  0.018190433      1.02049  0.30749391
3.  PHI20                         0.001367276  0.021690552      0.06304  0.94973821
4.  PHI22                        -0.012914629  0.016358952     -0.78945  0.42984709
5.  OMEGA10                       0.187875856  0.004184435     44.89873  0.00000000
6.  OMEGA11                       0.059003618  0.001982455     29.76291  0.00000000
7.  OMEGA12                       0.886078692  0.001822932    486.07329  0.00000000
8.  OMEGA121                      0.040826848  0.001276071     31.99419  0.00000000
9.  OMEGA122                      0.914835311  0.001249716    732.03471  0.00000000
10. OMEGA20                       0.075025062  0.002173085     34.52469  0.00000000
11. OMEGA21                       0.072611705  0.001827926     39.72356  0.00000000
12. OMEGA22                       0.882717728  0.001541691    572.56480  0.00000000
13. PHI12_B                      -0.007648992  0.020083986     -0.38085  0.70331432
14. PHI12_A                      -0.134111609  0.066458894     -2.01796  0.04359508
15. PHI21_B                       0.004034775  0.013466933      0.29961  0.76447765
16. PHI21_A                       0.057249496  0.047194864      1.21305  0.22511260
17. NU1_B                        -0.026993409  0.002147097    -12.57205  0.00000000
18. NU1_A                        -0.009281388  0.008783898     -1.05664  0.29067747
19. NU2_B                         0.003611780  0.000903920      3.99569  0.00006451
20. NU2_A                         0.013282771  0.004920934      2.69924  0.00694985
21. OMEGA120_B                    0.055231605  0.001399303     39.47079  0.00000000
22. OMEGA120_A                    0.060937581  0.008095320      7.52751  0.00000000

****************************************************************
*DIAGNOSTICS ON STANDARDIZED AND SQUARED STANDARDIZED RESIDUALS*
*RESIDUAL DIAGNOSTICS OF THE UNIVARIATE GARCH MODELS :EE1      *
****************************************************************

Statistics on Series Z1
Observations                  2001
Sample Mean              -0.000598      Variance                   1.014401
Standard Error            1.007175      SE of Sample Mean          0.022515
t-Statistic (Mean=0)     -0.026566      Signif Level (Mean=0)      0.978809
Skewness                  0.230191      Signif Level (Sk=0)        0.000027
Kurtosis (excess)         0.518212      Signif Level (Ku=0)        0.000002
Jarque-Bera              40.061251      Signif Level (JB=0)        0.000000


Correlations of Series Z1

Autocorrelations
   1         2          3         4        5        6        7        8        9        10
 0.00433   -0.01703    0.01275 -0.01616 -0.01786 -0.01850 -0.03919  0.02142  0.02653 -0.05237
   11        12         13        14       15       16       17       18       19       20
 0.02816    0.03579   -0.03607 -0.00676  0.00334 -0.00115  0.00490 -0.00948 -0.03795 -0.01130
   21        22         23        24
-0.00273   -0.02757   -0.01979  0.01846

Ljung-Box Q-Statistics
    Lags  Statistic Signif Lvl
      12     17.923   0.118059
      24     27.103   0.299671


Correlations of Series SQUAREZ1

Autocorrelations
   1         2          3         4        5        6        7        8        9        10
 0.00844    0.01984    0.00277  0.00334 -0.00192 -0.03109  0.04996 -0.00806  0.00017 -0.01096
   11        12         13        14       15       16       17       18       19       20
 0.03928    0.02618    0.01692 -0.02745 -0.01078  0.00030  0.01535  0.00726  0.00249 -0.01168
   21        22         23        24
 0.00054   -0.00232    0.01541  0.00462

Ljung-Box Q-Statistics
    Lags  Statistic Signif Lvl
      12     12.797   0.383940
      24     16.536   0.867773

****************************************************************
*DIAGNOSTICS ON STANDARDIZED AND SQUARED STANDARDIZED RESIDUALS*
*RESIDUAL DIAGNOSTICS OF THE UNIVARIATE GARCH MODELS:EE2       *
****************************************************************

Statistics on Series Z2
Observations                  2001
Sample Mean              -0.006771      Variance                   1.013455
Standard Error            1.006705      SE of Sample Mean          0.022505
t-Statistic (Mean=0)     -0.300859      Signif Level (Mean=0)      0.763553
Skewness                 -0.122692      Signif Level (Sk=0)        0.025162
Kurtosis (excess)         1.949384      Signif Level (Ku=0)        0.000000
Jarque-Bera             321.853484      Signif Level (JB=0)        0.000000


Correlations of Series Z2

Autocorrelations
   1         2          3         4        5        6        7        8        9        10
 0.03030   -0.00324    0.03022 -0.03422 -0.00663 -0.01342 -0.02866 -0.00389  0.03964  0.01702
   11        12         13        14       15       16       17       18       19       20
-0.00681    0.01074    0.00106 -0.00187  0.00552  0.01959  0.05470  0.03506  0.01029  0.00151
   21        22         23        24
 0.00127   -0.01667   -0.01034 -0.01397

Ljung-Box Q-Statistics
    Lags  Statistic Signif Lvl
      12     12.246   0.426099
      24     23.019   0.518678


Correlations of Series SQUAREZ2

Autocorrelations
   1         2          3         4        5        6        7        8        9        10
 0.06999   -0.01455   -0.01901 -0.04207 -0.02785 -0.02470  0.02763  0.00982  0.01256 -0.01620
   11        12         13        14       15       16       17       18       19       20
-0.03485   -0.00058   -0.01770  0.00597  0.00712 -0.00038 -0.00590 -0.02634 -0.02923  0.03599
   21        22         23        24
 0.02135    0.00119    0.00194 -0.01932

Ljung-Box Q-Statistics
    Lags  Statistic Signif Lvl
      12     22.321   0.034074
      24     30.638   0.164482
